# Supplementary material for: Southwest Greenland shelf glaciation during MIS 4 more extensive than during the Last Glacial Maximum
Source: Sci Rep. 2019 Oct 30;9:15617. doi: 10.1038/s41598-019-51983-3 (PMC6821744; doi:10.1038/s41598-019-51983-3)
Supplement: Supplementary file 2 — Supplementary data 1 [file 41598_2019_51983_MOESM2_ESM.xlsx]

## Sheet: Fig2
Depth (cm)	Ca/Sr		Depth (cm)	MS spec		Depth (cm)	% IRD		Depth (cm)	Si (cps)
1	9.62426		1	1.17005		1	0.348993		1	10747
2	9.7434		3	1.08333		5	0.874665		2	11067
3	9.03829		5.5	1.09921		11	3.57552		3	8769
4	8.64052		8	1.16807		15	0.417142		4	8095
5	9.28057		10	1.51479		21	0.907119		5	9363
6	9.16137		12.5	1.36288		25	0.341085		6	8847
7	9.56013		14.5	1.39581		31	0.378191		7	10338
8	9.31052		17	1.25306		35	0.139945		8	10281
9	9.24396		19	1.44917		41	0.0674006		9	11461
10	9.05398		21.5	1.25794		45	0.101734		10	11723
11	10.2929		23.5	1.17902		51	1.78075		11	9604
12	10.5499		26	0.979339		55	0.239119		12	11025
13	10.9245		28	0.899135		61	0		13	10252
14	10.0108		30	0.916788		65	0.182196		14	10025
15	9.67281		32.5	0.971684		71	0.452331		15	10377
16	9.9283		34.5	0.88873		75	2.26768		16	12320
17	10.7302		37	1.03061		81	1.24858		17	11679
18	11.2273		39	1.09259		85	1.93995		18	11646
19	9.78566		41.5	1.03606		91	3.39162		19	10818
20	11.4163		43.5	1.32274		95	2.11531		20	11154
21	13.8118		46	1.23587		101	11.9442		21	10521
22	19.6034		48	1.36716		105	14.1157		22	10811
23	20.3678		50.5	1.30291		111	12.6711		23	10658
24	13.8238		52.5	1.34547		115	4.02825		24	10403
25	12.488		55	1.27869		121	1.15484		25	11084
26	10.4723		57	1.27851		125	3.39989		26	10853
27	14.4364		59.5	1.15965		131	1.51762		27	8789
28	12.172		61.5	0.990345		135	8.85333		28	10759
29	12.5977		64	1.26528		141	11.9196		29	11215
30	11.4065		66	1.14599		145	4.34573		30	10668
31	10.6275		68.5	1.04172		151	0.108128		31	9983
32	10.4887		70.5	1.192		155	0.302452		32	10513
33	10.712		72.5	1.20141		161	0.509165		33	10271
34	11.2255		74.5	1.33265		165	6.24414		34	10248
35	11.2104		77	1.35845		171	2.54715		35	10725
36	11.1519		79	0.137799		175	3.3554		36	10261
37	10.5009		81	1.27695		181	0.728051		37	9173
38	9.95975		83.5	1.4182		185	0.942103		38	10960
39	9.92958		85.5	1.30018		191	0.908575		39	11643
40	9.92077		88	1.36498		195	0.466914		40	11800
41	9.47834		90	1.18033		201	0.0498753		41	11955
42	10.2629		92	1.1954		205	0.596652		42	12733
43	10.0737		94.5	1.21777		211	0.154799		43	12090
44	10.3022		97	1.201		215	2.65443		44	10589
45	11.0352		99.5	1.10475		221	0.284495		45	10854
46	9.53487		101	1.25747		225	1.59078		46	11247
47	10.4009		103	0.899076		231	1.17895		47	9361
48	10.7344		105.5	1.25889		235	1.93835		48	11571
49	9.85944		108	1.12006		241	0.66568		49	11277
50	10.592		110.5	0.680632		245	1.21228		50	10663
51	9.4003		112.5	0.681779		251	0.0565691		51	9652
52	9.7283		115	1.40071		255	3.85567		52	11309
53	9.82575		117	1.42756		261	4.25163		53	11622
54	8.58746		119.5	1.47011		265	1.33951		54	11697
55	8.38581		121.5	1.49055		271	1.81582		55	10034
56	8.65177		124	1.21227		275	1.54549		56	10230
57	8.62706		126	1.27108		281	0.555556		57	9561
58	8.86784		128.5	1.25589		285	2.51896		58	10191
59	7.94101		131.5	1.38214		291	0.117325		59	9151
60	8.98248		133	1.35815		295	0.0540541		60	9385
61	8.90665		135	1.48907		301	0.394607		61	8735
62	8.29691		137.5	1.34966		305	0.0190921		62	9200
63	8.88719		139.5	1.06548		311	0.363997		63	9212
64	8.23302		142	1.14588		315	0.364296		64	9392
65	8.74112		144	1.01453		321	0.227704		65	8274
66	9.09169		146.5	0.983269		325	0.360346		66	10403
67	8.78208		148.5	0.980315		331	0.217137		67	8601
68	7.21125		151	0.932927		335	0.283703		68	10033
69	9.08877		153	0.932053		341	0.0370096		69	9748
70	9.04919		155.5	0.97619		345	2.14772		70	9111
71	7.77011		157.5	0.861868		351	7.11078		71	8478
72	7.74288		160	0.818029		355	5.0768		72	8212
73	7.5422		162.5	0.766063		361	8.97245		73	6976
74	8.76389		165	1.12749		365	19.4087		74	9720
75	8.3413		167	1.31602		371	0.290856		75	7997
76	8.32313		169	1.21176		375	0.350354		76	5456
77	9.36721		171.5	1.17902		381	0.403924		77	9995
78	9.66944		173.5	1.02609		385	0.739316		78	11931
79	10.2018		176	1.1411		391	1.20756		79	11744
80	10.0066		178	1.11231		395	4.60873		80	11870
81	8.95817		180.5	1.26704		401	3.03232		81	9826
82	8.86072		182.5	1.35262		405	7.49476		82	10162
83	8.96143		185	1.17197		411	5.35156		83	10541
84	8.40852		187	1.21659		415	6.45738		84	10166
85	8.93397		189	1.04224		421	0.451807		85	10606
86	8.90079		191.5	1.30769		425	0.804104		86	10688
87	9.22137		193.5	1.23364		431	0.393479		87	10579
88	8.91384		196	1.2497		435	2.02045		88	11328
89	8.52894		198	1.3566		441	0.324897		89	10830
90	8.98056		200.5	1.2242		445	0.685885		90	11958
91	8.60606		202.5	1.26523		451	0.113895		91	11292
92	7.86735		205	1.25613		455	0.170202		92	10566
93	8.57466		207	1.1694		461	1.39094		93	10822
94	8.5843		209	1.33287		465	0.0671012		94	10583
95	8.29842		211.5	1.43691		471	0.45972		95	9828
96	8.7136		213.5	1.49651		475	0.0683371		96	8267
97	7.75052		216	1.46196		481	0		97	6834
98	7.62091		218	1.51149		485	0.0754976		98	7198
99	6.70695		220.5	1.52699		491	0.119291		99	8386
101	7.77149		222.5	1.54092		497	0.138619		101	6436
102	7.83681		225	1.29462		...	...		102	9105
103	8.34633		227	1.02435		...	...		103	9244
104	7.30311		229.5	0.882801		...	...		104	6184
105	8.23072		232	0.948949		...	...		105	8219
106	10.528		234	1.30612		...	...		106	9635
107	9.2689		236	1.1875		...	...		107	6895
108	11.3297		238.5	1.15621		...	...		108	7026
109	21.0262		240.5	1.10256		...	...		109	5404
110	29.8412		243	1.02582		...	...		110	6150
111	62.1889		245	1.00803		...	...		111	5890
112	54.0303		247.5	0.952258		...	...		112	5432
113	46.7637		249.5	1.05527		...	...		113	5880
114	14.4059		252	1.21018		...	...		114	8285
115	9.18464		254	1.53981		...	...		115	9038
116	7.88586		256.5	1.70647		...	...		116	6679
117	8.13195		259	1.34053		...	...		117	7972
118	7.67893		261	0.944737		...	...		118	7243
119	7.79734		263	1.16479		...	...		119	9209
120	7.32084		265.5	1.28376		...	...		120	7848
121	7.08693		267.5	1.28339		...	...		121	7397
122	7.28639		270	1.21311		...	...		122	6835
123	6.86566		272	1.06136		...	...		123	6195
124	9.55196		274.5	0.838501		...	...		124	7884
125	10.8199		276.5	0.906015		...	...		125	8178
126	7.89451		279	1.1071		...	...		126	7723
127	6.85152		281	1.15808		...	...		127	7565
128	7.86121		283	1.23741		...	...		128	9404
129	7.53557		285.5	1.36205		...	...		129	10370
130	7.40065		288	1.43758		...	...		130	11375
131	7.26538		290	1.39976		...	...		131	10738
132	7.72378		292	1.56599		...	...		132	9937
133	6.79224		294.5	1.63889		...	...		133	7628
134	7.14408		296.5	1.54961		...	...		134	9739
135	5.80226		299	1.42173		...	...		135	7987
136	5.79758		301.5	1.47594		...	...		136	9075
137	6.08203		304	1.22452		...	...		137	6917
138	6.66517		306	0.723464		...	...		138	8062
139	5.6521		308	0.743869		...	...		139	5962
140	6.07552		310.5	0.730978		...	...		140	7687
141	5.19315		313	0.760163		...	...		141	4982
142	6.22508		315	0.649441		...	...		142	6924
143	7.08585		317.5	0.660767		...	...		143	7943
144	7.12709		319.5	0.731742		...	...		144	6434
145	7.1678		322	0.767568		...	...		145	8431
146	8.25901		324	0.768293		...	...		146	9114
147	8.32978		326	0.977058		...	...		147	8850
148	9.15243		329	0.804196		...	...		148	10022
149	8.85544		331	0.795745		...	...		149	9545
150	9.28406		333	0.915144		...	...		150	8960
151	8.22034		335.5	0.7717		...	...		151	8355
152	8.70178		338	0.614011		...	...		152	7080
153	9.09215		340	0.573574		...	...		153	6502
154	8.70641		342.5	1.0087		...	...		154	7193
155	9.15596		345	1.02357		...	...		155	6721
156	8.04517		347.5	0.998884		...	...		156	6705
157	6.96444		350	1.16702		...	...		157	5857
158	7.90486		352	0.899092		...	...		158	6733
159	8.40373		354.5	0.936864		...	...		159	8004
160	8.17404		357	0.87138		...	...		160	7505
161	8.67985		359	1.16976		...	...		161	8629
162	8.70058		361.5	1.12271		...	...		162	9467
163	9.25018		364	1.34514		...	...		163	9225
164	8.68803		366	1.09866		...	...		164	10711
165	7.7605		368.5	0.989648		...	...		165	8374
166	7.08086		371	1.05377		...	...		166	7449
167	7.07044		373.5	1.20697		...	...		167	8167
168	7.4269		376	0.975691		...	...		168	6723
169	8.14454		378	1.0742		...	...		169	9153
170	7.7429		380.5	1.05938		...	...		170	8332
171	8.71455		383	1.19398		...	...		171	7835
172	7.45717		385.5	1.17882		...	...		172	7111
173	7.27992		388	1.59539		...	...		173	8065
174	7.91124		390.5	0.970106		...	...		174	7921
175	8.1763		392.5	1.28556		...	...		175	7453
176	8.07444		395	1.53149		...	...		176	7915
177	7.91967		397	0.976359		...	...		177	8219
178	9.08051		399	0.851039		...	...		178	9092
179	7.49242		401.5	1.05984		...	...		179	8246
180	9.34036		404	1.33957		...	...		180	8362
181	8.76346		406.5	0.909513		...	...		181	8499
182	8.61245		408.5	0.862587		...	...		182	7931
183	8.45307		411	1.13147		...	...		183	7745
184	8.03858		413.5	0.97216		...	...		184	6745
185	7.30424		415.5	0.844367		...	...		185	5147
186	8.68084		418	0.871324		...	...		186	6362
187	8.1266		420.5	0.87021		...	...		187	6258
188	8.68476		423	0.903915		...	...		188	6692
189	9.05174		425.5	0.877601		...	...		189	7960
190	7.38779		428	0.830073		...	...		190	4571
191	9.84125		430.5	0.789604		...	...		191	8575
192	8.49852		432.5	0.754693		...	...		192	7074
193	8.65649		435	0.837469		...	...		193	7365
194	8.37394		437.5	0.754342		...	...		194	6778
195	9.08878		440	0.773585		...	...		195	8655
196	8.21803		442.5	0.784119		...	...		196	7151
197	7.52472		445	0.875303		...	...		197	6109
198	8.69069		447	0.881797		...	...		198	7654
199	6.94348		449.5	0.884161		...	...		199	6824
200	7.15645		452	0.87822		...	...		200	6529
201	7.94756		454.5	0.832944		...	...		201	6707
203	9.65971		456.5	0.910903		...	...		203	8033
204	7.63808		459	1.1595		...	...		204	7058
205	9.12873		461.5	0.972445		...	...		205	8072
206	7.76594		464	0.96568		...	...		206	6706
207	7.95978		466.5	0.992152		...	...		207	7014
208	8.23469		469	1.0265		...	...		208	8171
209	9.24358		471.5	1.03995		...	...		209	9201
210	8.89427		474	1.06264		...	...		210	9000
211	7.09911		476.5	1.06002		...	...		211	6068
212	8.57768		479	1.09324		...	...		212	6419
213	8.29698		481.5	1.0763		...	...		213	6330
214	7.5892		484	1.08274		...	...		214	6865
215	8.44283		486.5	1.10508		...	...		215	7558
216	8.08228		489	1.11422		...	...		216	5916
217	7.90383		491.5	1.12071		...	...		217	6135
218	8.2494		494	1.12424		...	...		218	7457
219	8.1741		496	1.16742		...	...		219	6329
220	7.85115		498.5	1.1798		...	...		220	5786
221	8.84089		499.5	1.11554		...	...		221	7748
222	8.85895					...	...		222	6707
223	9.07921					...	...		223	8806
224	9.05901					...	...		224	9380
225	10.1204					...	...		225	9064
226	10.6033					...	...		226	9383
227	10.0909					...	...		227	9215
228	9.4988					...	...		228	9147
229	10.0266					...	...		229	7633
230	9.01445					...	...		230	7061
231	9.21122					...	...		231	7369
232	9.84354					...	...		232	7418
233	8.77675					...	...		233	8940
234	8.89626					...	...		234	9243
235	9.61933					...	...		235	8679
236	9.8753					...	...		236	11050
237	8.71269					...	...		237	10163
238	8.97651					...	...		238	11486
239	9.40594					...	...		239	10559
240	10.3247					...	...		240	11318
241	8.45634					...	...		241	11297
242	9.49088					...	...		242	11293
243	8.41549					...	...		243	10260
244	9.27822					...	...		244	11440
245	9.08964					...	...		245	9197
246	8.75898					...	...		246	9560
247	8.60954					...	...		247	9611
248	8.64682					...	...		248	9663
249	7.58537					...	...		249	9819
250	8.13963					...	...		250	9358
251	9.04207					...	...		251	10844
252	9.06452					...	...		252	7384
253	8.33722					...	...		253	7399
254	8.46378					...	...		254	7808
255	7.91593					...	...		255	6185
256	8.26843					...	...		256	7249
257	8.00076					...	...		257	7829
258	8.26741					...	...		258	8491
259	9.05109					...	...		259	8629
260	9.4339					...	...		260	9943
261	8.9199					...	...		261	8719
262	8.26015					...	...		262	8335
263	7.70438					...	...		263	8386
264	9.57918					...	...		264	7746
265	8.75806					...	...		265	8224
266	9.4367					...	...		266	9224
267	10.0382					...	...		267	10212
268	9.67971					...	...		268	8004
269	8.72577					...	...		269	8615
270	8.83438					...	...		270	9114
271	8.79875					...	...		271	9101
272	9.40406					...	...		272	10542
273	8.11644					...	...		273	9614
274	8.93489					...	...		274	9974
275	10.28					...	...		275	9757
276	11.9365					...	...		276	9672
277	12.2045					...	...		277	9994
278	12.122					...	...		278	11095
279	10.8195					...	...		279	8022
280	10.0235					...	...		280	7479
281	9.53509					...	...		281	8274
282	8.31176					...	...		282	8821
283	8.46132					...	...		283	8414
284	8.9723					...	...		284	8209
285	9.29176					...	...		285	9132
286	9.06592					...	...		286	8940
287	9.59886					...	...		287	11119
288	9.42356					...	...		288	9953
289	9.03127					...	...		289	9908
290	10.1191					...	...		290	9383
291	8.35082					...	...		291	8033
292	8.22967					...	...		292	8683
293	8.19648					...	...		293	7944
294	8.17617					...	...		294	6546
295	8.77192					...	...		295	8756
296	8.62					...	...		296	8998
297	8.73205					...	...		297	8509
298	7.70088					...	...		298	7736
299	8.38951					...	...		299	7473
300	8.27468					...	...		300	8475
301	8.80029					...	...		301	9260
303	9.41344					...	...		303	8853
304	9.12345					...	...		304	8386
305	8.95531					...	...		305	8542
306	8.82112					...	...		306	7623
307	8.66588					...	...		307	9902
308	9.17515					...	...		308	9927
309	9.22163					...	...		309	9677
310	9.58145					...	...		310	11663
311	9.49498					...	...		311	11408
312	9.19163					...	...		312	11558
313	9.17294					...	...		313	12398
314	9.32681					...	...		314	11896
315	9.15397					...	...		315	12288
316	9.55741					...	...		316	12408
317	8.36784					...	...		317	12011
318	9.12589					...	...		318	11846
319	9.03437					...	...		319	11616
320	9.79733					...	...		320	12590
321	9.50042					...	...		321	12828
322	9.64914					...	...		322	12810
323	9.50083					...	...		323	12894
324	8.79245					...	...		324	13160
325	8.95421					...	...		325	13466
326	9.03295					...	...		326	13184
327	9.25341					...	...		327	13208
328	8.95973					...	...		328	13966
329	8.88093					...	...		329	14399
330	8.85404					...	...		330	12324
331	9.68517					...	...		331	12141
332	9.64047					...	...		332	13864
333	9.74694					...	...		333	13474
334	9.23057					...	...		334	12825
335	9.15147					...	...		335	12687
336	9.4099					...	...		336	12365
337	9.49551					...	...		337	12748
338	8.45015					...	...		338	12642
339	8.95981					...	...		339	11829
340	9.5331					...	...		340	11889
341	8.84603					...	...		341	12294
342	8.7272					...	...		342	12704
343	9.21357					...	...		343	11379
344	8.9036					...	...		344	11632
345	8.82132					...	...		345	11506
346	8.45824					...	...		346	11229
347	8.82748					...	...		347	11077
348	8.12822					...	...		348	10773
349	9.38106					...	...		349	10907
350	9.53638					...	...		350	11161
351	12.7503					...	...		351	10127
352	14.2816					...	...		352	9451
353	15.2074					...	...		353	7029
354	14.9149					...	...		354	8133
355	16.9463					...	...		355	7787
356	20.3841					...	...		356	5646
357	20.2363					...	...		357	4705
358	18.3772					...	...		358	6872
359	18.724					...	...		359	5408
360	37.8196					...	...		360	7078
361	28.3236					...	...		361	8272
362	19.0455					...	...		362	9218
363	16.1613					...	...		363	9400
364	16.6605					...	...		364	9415
365	14.1525					...	...		365	10804
366	10.4233					...	...		366	9209
367	10.6421					...	...		367	10641
368	6.30949					...	...		368	7529
369	7.26488					...	...		369	10739
370	8.27658					...	...		370	11944
371	8.00825					...	...		371	10212
372	8.32801					...	...		372	10822
373	7.50202					...	...		373	11847
374	7.68032					...	...		374	10434
375	7.70621					...	...		375	11986
376	7.98974					...	...		376	12801
377	8.15966					...	...		377	11872
378	8.1762					...	...		378	11656
379	8.18131					...	...		379	11157
380	7.21937					...	...		380	10117
381	7.88733					...	...		381	11372
382	9.09747					...	...		382	12679
383	9.52975					...	...		383	12740
384	8.45756					...	...		384	13508
385	8.10362					...	...		385	12232
386	8.69051					...	...		386	12049
387	7.39899					...	...		387	10549
388	7.96982					...	...		388	11926
389	7.30722					...	...		389	10486
390	8.76531					...	...		390	11245
391	8.09004					...	...		391	10173
392	8.50604					...	...		392	9772
393	7.98339					...	...		393	10287
394	7.57626					...	...		394	8675
395	8.40089					...	...		395	9933
396	7.38352					...	...		396	10686
397	7.66858					...	...		397	9486
398	8.04884					...	...		398	11706
399	7.38581					...	...		399	10451
400	7.6987					...	...		400	10641
401	7.37329					...	...		401	10039
403	8.68013					...	...		403	12794
404	7.22222					...	...		404	10937
405	8.21243					...	...		405	10471
406	8.51238					...	...		406	9947
407	7.88645					...	...		407	10213
408	7.44546					...	...		408	11427
409	8.31316					...	...		409	10763
410	8.02782					...	...		410	9403
411	7.79101					...	...		411	11324
412	7.23587					...	...		412	10485
413	8.1					...	...		413	11425
414	7.93632					...	...		414	11226
415	7.30754					...	...		415	13116
416	8.06171					...	...		416	12881
417	8.19287					...	...		417	11722
418	7.85474					...	...		418	11451
419	8.30227					...	...		419	12511
420	7.52584					...	...		420	11345
421	7.90114					...	...		421	12029
422	8.45023					...	...		422	12558
423	8.6161					...	...		423	11030
424	7.90151					...	...		424	11795
425	7.44044					...	...		425	12605
426	7.66403					...	...		426	10526
427	9.60251					...	...		427	14083
428	9.55537					...	...		428	13723
429	8.55303					...	...		429	13940
430	9.07566					...	...		430	14361
431	8.35956					...	...		431	13236
432	9.67097					...	...		432	14099
433	9.45105					...	...		433	12797
434	9.80332					...	...		434	12906
435	9.15321					...	...		435	11451
436	8.16202					...	...		436	12576
437	8.41168					...	...		437	12448
438	8.39764					...	...		438	11779
439	9.1251					...	...		439	12495
440	8.27115					...	...		440	10407
441	8.67391					...	...		441	12179
442	8.80384					...	...		442	11328
443	8.44957					...	...		443	11506
444	9.63392					...	...		444	13271
445	7.55442					...	...		445	10066
446	7.61668					...	...		446	10794
447	8.59583					...	...		447	11994
448	8.47793					...	...		448	12407
449	9.20775					...	...		449	11131
450	8.59184					...	...		450	11531
451	8.68694					...	...		451	10108
452	8.72218					...	...		452	11269
453	8.78604					...	...		453	13045
454	9.10277					...	...		454	12269
455	8.41012					...	...		455	10832
456	8.71405					...	...		456	10805
457	8.05768					...	...		457	9958
458	8.42902					...	...		458	11524
459	8.99753					...	...		459	12017
460	8.43736					...	...		460	10791
461	7.85519					...	...		461	11409
462	8.48632					...	...		462	12671
463	9.43586					...	...		463	12973
464	9.09984					...	...		464	11854
465	8.53328					...	...		465	12621
466	8.77066					...	...		466	11490
467	8.06731					...	...		467	11694
468	8.40852					...	...		468	12229
469	8.41208					...	...		469	12386
470	8.35991					...	...		470	11861
471	9.02054					...	...		471	11849
472	8.99761					...	...		472	11609
473	8.81607					...	...		473	12198
474	8.78487					...	...		474	12053
475	8.51818					...	...		475	12131
476	8.01516					...	...		476	11878
477	8.57344					...	...		477	12276
478	8.44842					...	...		478	12828
479	9.43904					...	...		479	13063
480	8.72303					...	...		480	12747
481	9.662					...	...		481	12182
482	8.54442					...	...		482	11855
483	8.22106					...	...		483	11376
484	8.91275					...	...		484	12079
485	8.24563					...	...		485	11396
486	8.38467					...	...		486	11542
487	7.99777					...	...		487	9403
488	8.32845					...	...		488	9485
489	8.75504					...	...		489	10295
490	8.90547					...	...		490	11390
491	8.28603					...	...		491	10168
492	8.78006					...	...		492	10250
493	10.2475					...	...		493	11231
494	8.78206					...	...		494	10001
495	8.33041					...	...		495	9600
496	8.13601					...	...		496	8194
497	8.30353					...	...		497	9244
498	8.50596					...	...		498	9699
499	10.0086					...	...		499	9710
500	10.9101					...	...		500	10939
501	...					...	...		501	11638
						...	...
						...	...
						...	...
						...	...
						...	...
						...	...
						...	...
						...	...
						...	...
						...	...
						...	...
						...	...
						...	...
						...	...
						...	...
						...	...
						...	...
						...	...
						...	...
						...	...
						...	...
						...	...
						...	...
						...	...
						...	...
						...	...
						...	...
						...	...
						...	...
						...	...
						...	...
						...	...
						...	...
						...	...
						...	...
						...	...
						...	...
						...	...
						...	...
						...	...
						...	...
						...	...
						...	...
						...	...
						...	...
						...	...
						...	...
						...	...
						...	...
						...	...
						...	...
						...	...
						...	...
						...	...
						...	...
						...	...
						...	...
						...	...
						...	...
						...	...
						...	...
						...	...
						...	...
						...	...
						...	...
						...	...
						...	...
						...	...
						...	...
						...	...
						...	...
						...	...
						...	...
						...	...
						...	...
						...	...
						...	...
						...	...
						...	...
						...	...
						...	...
						...	...
						...	...
						...	...
						...	...
						...	...
						...	...
						...	...
						...	...
						...	...
						...	...
						...	...
						...	...
						...	...
						...	...
						...	...
						...	...
						...	...
						...	...
						...	...
						...	...
						...	...
						...	...
						...	...
						...	...
						...	...
						...	...
						...	...
						...	...
						...	...
						...	...
						...	...
						...	...
						...	...
						...	...
						...	...
						...	...
						...	...
						...	...
						...	...
						...	...
						...	...
						...	...
						...	...
						...	...
						...	...
						...	...
						...	...
						...	...
						...	...
						...	...
						...	...
						...	...
						...	...
						...	...
						...	...
						...	...
						...	...
						...	...
						...	...
						...	...
						...	...
						...	...
						...	...
						...	...
						...	...
						...	...
						...	...
						...	...
						...	...
						...	...
						...	...
						...	...
						...	...
						...	...
						...	...
						...	...
						...	...
						...	...
						...	...
						...	...
						...	...
						...	...
						...	...
						...	...
						...	...
						...	...
						...	...
						...	...
						...	...
						...	...
						...	...
						...	...
						...	...
						...	...
						...	...
						...	...
						...	...
						...	...
						...	...
						...	...
						...	...
						...	...
						...	...
						...	...
						...	...
						...	...
						...	...
						...	...
						...	...
						...	...
						...	...
						...	...
						...	...
						...	...
						...	...
						...	...
						...	...
						...	...
						...	...
						...	...
						...	...
						...	...
						...	...
						...	...
						...	...
						...	...
						...	...
						...	...
						...	...
						...	...
						...	...
						...	...
						...	...
						...	...
						...	...
						...	...
						...	...
						...	...
						...	...
						...	...
						...	...
						...	...
						...	...
						...	...
						...	...
						...	...
						...	...
						...	...
						...	...
						...	...
						...	...
						...	...
						...	...
						...	...
						...	...
						...	...
						...	...
						...	...
						...	...
						...	...
						...	...
						...	...
						...	...
						...	...
						...	...
						...	...
						...	...
						...	...
						...	...
						...	...
						...	...
						...	...
						...	...
						...	...
						...	...
						...	...
						...	...
						...	...
						...	...
						...	...
						...	...
						...	...
						...	...
						...	...
						...	...
						...	...
						...	...
						...	...
						...	...
						...	...
						...	...
						...	...
						...	...
						...	...
						...	...
						...	...
						...	...
						...	...
						...	...
						...	...
						...	...
						...	...
						...	...
						...	...
						...	...
						...	...
						...	...
						...	...
						...	...
						...	...
						...	...
						...	...
						...	...
						...	...
						...	...
						...	...
						...	...
						...	...
						...	...
						...	...
						...	...
						...	...
						...	...
						...	...
						...	...
						...	...
						...	...
						...	...
						...	...
						...	...
						...	...
						...	...
						...	...
						...	...
						...	...
						...	...
						...	...
						...	...
						...	...
						...	...
						...	...
						...	...
						...	...
						...	...
						...	...
						...	...
						...	...
						...	...
						...	...
						...	...
						...	...
						...	...
						...	...
						...	...
						...	...
						...	...
						...	...
						...	...
						...	...
						...	...
						...	...
						...	...
						...	...
						...	...
						...	...
						...	...
						...	...
						...	...
						...	...
						...	...
						...	...
						...	...
						...	...
						...	...
						...	...
						...	...
						...	...
						...	...
						...	...
						...	...
						...	...
						...	...
						...	...
						...	...
						...	...
						...	...
						...	...
						...	...
						...	...
						...	...
						...	...
						...	...
						...	...
						...	...
						...	...
						...	...
						...	...
						...	...
						...	...
						...	...
						...	...
						...	...
						...	...
						...	...
						...	...
						...	...
						...	...
						...	...
						...	...
						...	...
						...	...
						...	...
						...	...
						...	...
						...	...
						...	...
						...	...
						...	...
						...	...
						...	...
						...	...
						...	...
						...	...
						...	...
						...	...
						...	...
						...	...
						...	...
						...	...
						...	...
						...	...
						...	...
						...	...
						...	...
						...	...
						...	...
						...	...
						...	...
						...	...
						...	...
						...	...
						...	...
						...	...
						...	...
						...	...
						...	...
						...	...
						...	...
						...	...
						...	...
						...	...
						...	...
						...	...
						...	...
						...	...
						...	...
						...	...
						...	...
						...	...
						...	...
						...	...
						...	...
						...	...
						...	...
						...	...
						...	...
						...	...
						...	...
						...	...
						...	...
						...	...
						...	...
						...	...
						...	...
						...	...
						...	...
						...	...
						...	...
						...	...
						...	...
						...	...
						...	...
						...	...
						...	...
						...	...
						...	...
						...	...
						...	...
						...	...
						...	...
						...	...
						...	...
						...	...
						...	...
						...	...
						...	...
						...	...
						...	...
						...	...
						...	...
						...	...
						...	...
						...	...
						...	...
						...	...
						...	...
						...	...
						...	...
						...	...
						...	...
						...	...
						...	...
						...	...
						...	...
						...	...
						...	...
						...	...
						...	...
						...	...
						...	...
						...	...
						...	...
						...	...
						...	...
						...	...
						...	...
						...	...
						...	...
						...	...
						...	...
						...	...
						...	...
						...	...
						...	...
						...	...
						...	...
						...	...
						...	...
						...	...
						...	...
						...	...
						...	...
						...	...
						...	...
						...	...
						...	...
						...	...
						...	...
						...	...
						...	...
						...	...
						...	...
						...	...
						...	...
						...	...
						...	...
						...	...
						...	...
						...	...
						...	...
						...	...
						...	...
						...	...
						...	...
						...	...
						...	...
						...	...
						...	...
						...	...
						...	...
						...	...
						...	...
						...	...
						...	...
						...	...
						...	...
						...	...
						...	...
						...	...
						...	...
						...	...
						...	...
						...	...
						...	...
						...	...
						...	...
						...	...
						...	...
						...	...
						...	...
						...	...
						...	...
						...	...
						...	...
						...	...
						...	...
						...	...
						...	...
						...	...
						...	...
						...	...
						...	...
						...	...
						...	...
						...	...
						...	...
						...	...
						...	...
						...	...
						...	...
						...	...
						...	...
						...	...
						...	...
						...	...
						...	...
						...	...
						...	...
						...	...
						...	...
						...	...
						...	...
						...	...
						...	...
						...	...
						...	...
						...	...
						...	...
						...	...
						...	...
						...	...
						...	...
						...	...
						...	...
						...	...
						...	...
						...	...
						...	...
						...	...
						...	...
						...	...
						...	...
						...	...
						...	...
						...	...
						...	...
						...	...
						...	...
						...	...
						...	...
						...	...
						...	...
						...	...
						...	...
						...	...
						...	...
						...	...
						...	...
						...	...
						...	...
						...	...
						...	...
						...	...
						...	...
						...	...
						...	...
						...	...
						...	...
						...	...
						...	...
						...	...
						...	...
						...	...
						...	...
						...	...
						...	...
						...	...
						...	...
						...	...
						...	...
						...	...
						...	...
						...	...
						...	...
						...	...
						...	...
						...	...
						...	...
						...	...
						...	...
						...	...
						...	...
						...	...
						...	...
						...	...
						...	...
						...	...
						...	...
						...	...
						...	...
						...	...
						...	...
						...	...
						...	...
						...	...
						...	...
						...	...
						...	...
						...	...
						...	...
						...	...
						...	...
						...	...
						...	...
						...	...
						...	...
						...	...
						...	...
						...	...
						...	...
						...	...
						...	...
						...	...
						...	...
						...	...
						...	...
						...	...
						...	...
						...	...
						...	...
						...	...
						...	...
						...	...
						...	...
						...	...
						...	...
						...	...
						...	...
						...	...
						...	...
						...	...
						...	...
						...	...
						...	...
						...	...
						...	...
						...	...
						...	...
						...	...
						...	...
						...	...
						...	...
						...	...
						...	...
						...	...
						...	...
						...	...
						...	...
						...	...
						...	...
						...	...
						...	...
						...	...
						...	...
						...	...
						...	...
						...	...
						...	...
						...	...
						...	...
						...	...
						...	...
						...	...
						...	...
						...	...
						...	...
						...	...
						...	...
						...	...
						...	...
						...	...
						...	...
						...	...
						...	...
						...	...
						...	...
						...	...
						...	...
						...	...
						...	...
						...	...
						...	...
						...	...
						...	...
						...	...
						...	...
						...	...
						...	...
						...	...
						...	...
						...	...
						...	...
						...	...
						...	...
						...	...
						...	...
						...	...
						...	...
						...	...
						...	...
						...	...
						...	...
						...	...
						...	...
						...	...
						...	...
						...	...
						...	...
						...	...
						...	...
						...	...
						...	...
						...	...
						...	...
						...	...
						...	...
						...	...
						...	...
						...	...
						...	...
						...	...
						...	...
						...	...
						...	...
						...	...
						...	...
						...	...
						...	...
						...	...
						...	...
						...	...
						...	...
						...	...
						...	...
						...	...
						...	...
						...	...
						...	...
						...	...
						...	...
						...	...
						...	...
						...	...
						...	...
						...	...
						...	...
						...	...
						...	...
						...	...
						...	...
						...	...
						...	...
						...	...
						...	...
						...	...
						...	...
						...	...
						...	...
						...	...
						...	...
						...	...
						...	...
						...	...
						...	...
						...	...
						...	...
						...	...
						...	...
						...	...
						...	...
						...	...
						...	...
						...	...
						...	...
						...	...
						...	...
						...	...
						...	...
						...	...
						...	...
						...	...
						...	...
						...	...
						...	...
						...	...
						...	...
						...	...
						...	...
						...	...
						...	...
						...	...
						...	...
						...	...
						...	...
						...	...
						...	...
						...	...
						...	...
						...	...
						...	...
						...	...
						...	...
						...	...
						...	...
						...	...
						...	...

## Sheet: Fig 4
Depth (cm)	Age (cal yrs BP)	IRD > 1 mm (%)		Depth (cm)	Age (cal yrs BP)	Shelf species (%)	Atlantic Water species (%)	Chilled Atlantic Water species (%)	Polar Water species (%)	Cold unstable conditons species (%)	Sea ice species (%)	Bentic foram concentration / g	Planktic foram concentration / g		Depth (cm)	Age (cal yrs BP)	Measured d18O (E. clavatum)	Measured d13C (E. clavatum)	d18O (E. clavatum), standardized to C. Neoteretis	d13C (E. clavatum), standardized to C. Neoteretis	Measured d18O (C. neoteretis)	Measured d13C (C. neoteretis)		Depth (cm)	Age (cal yrs BP)	Measured d18O (N. pachyderma sin)	Measured d13C (N. pachyderma sin)
1	21686.3	0.348993		1	21686.3	0.632911	8.22785	12.0253	11.0759	9.17722	0.949367	12.7248	500.94		1	21686.3	3.80612	-2.16945	3.79	-1.03	...	...		1	21686.3	4.5666	0.15565
5	22514.3	0.874665		5	22514.3	0	0.358423	28.3154	2.50896	3.22581	0	21.3711	122.922		11	23756.3	4.45977	-2.34716	4.44	-1.21	...	...		5	22514.3	4.7187	0.32188
11	23756.3	3.57552		11	23756.3	2.33236	4.37318	12.2449	16.6181	4.08163	3.207	33.6924	218.836		15	24162.9	4.62212	-2.09645	4.6	-0.96	...	...		11	23756.3	4.5486	0.39265
15	24162.9	0.417142		15	24162.9	0	0	53.8824	0.470588	1.17647	0.470588	77.5017	146.068		21	24772.9	4.46777	-2.23316	4.45	-1.09	...	...		15	24162.9	4.6467	0.073885
21	24772.9	0.907119		21	24772.9	0.613497	30.0613	9.81595	13.8037	19.6319	0.613497	38.5723	638.927		25	25179.5	4.06712	-2.25645	4.05	-1.12	...	...		21	24772.9	4.3886	0.18965
25	25179.5	0.341085		25	25179.5	0.657895	60.1974	4.27632	17.7632	3.61842	0	94.2636	920.93		31	25789.4	4.44977	-2.47316	4.43	-1.33	...	...		25	25179.5	4.2067	0.19489
31	25789.4	0.378191		31	25789.4	0	5.66038	35.2201	4.40252	9.43396	4.40252	16.7034	95.8714		35	26196	4.37912	-2.40945	4.36	-1.27	...	...		31	25789.4	4.5266	0.15865
35	26196	0.139945		35	26196	0	17.2078	14.2857	27.2727	7.46753	0	74.962	1109.83		41	26806	4.90877	-1.66216	4.89	-0.52	...	...		35	26196	4.4527	0.20289
41	26806	0.0674006		41	26806	1.9656	12.5307	2.9484	42.5061	11.7936	0.4914	598.517	1916.49		45	27212.6	4.75612	-1.82345	4.74	-0.68	...	...		41	26806	4.3606	0.043654
45	27212.6	0.101734		45	27212.6	0.645161	18.0645	11.6129	17.7419	12.5806	0	322.543	397.457		51	27955.4	4.60977	-1.99916	4.59	-0.86	...	...		45	27212.6	4.4777	0.32689
51	27955.4	1.78075		51	27955.4	2.2293	4.4586	5.41401	11.1465	21.9745	3.82166	123.343	672.231		55	28145.7	3.99412	-2.45345	3.97	-1.31	...	...		51	27955.4	4.0996	0.34165
55	28145.7	0.239119		55	28145.7	1.33333	0.666667	29	3.66667	8.33333	0.666667	10.3631	41.913		65	28621.5	4.15677	-1.94616	4.14	-0.81	...	...		55	28145.7	4.2757	-0.065115
61	28431.2	0		61	28431.2	0.302115	11.7825	27.1903	11.7825	8.76133	0	16.3699	7.83877		71	28907	4.20012	-2.38545	4.18	-1.25	...	...		61	28431.2	4.1166	0.22365
65	28621.5	0.182196		65	28621.5	2.33333	1	27.3333	2.66667	18.6667	0	15.5673	82.7664		75	29097.3	4.43677	-2.07616	4.42	-0.94	...	...		65	28621.5	3.6967	-0.12811
71	28907	0.452331		71	28907	0	1.9802	12.5413	4.9505	11.5512	1.65017	19.7677	118.629		81	29382.8	3.99312	-1.90745	3.97	-0.77	...	...		71	28907	4.0976	0.076654
75	29097.3	2.26768		75	29097.3	0.970874	1.2945	30.7443	4.53074	19.7411	0.970874	12.3206	77.7778		95	30048.9	4.14477	-3.19316	4.12	-2.05	...	...		75	29097.3	4.1247	0.030885
81	29382.8	1.24858		81	29382.8	3.47003	2.83912	7.25552	16.4038	20.5047	2.52366	21.305	258.797		115	30983.2	3.49312	-1.62645	3.47	-0.49	...	...		81	29382.8	4.2026	0.24065
85	29573.1	1.93995		85	29573.1	0.647249	3.55987	25.89	9.06149	3.55987	2.26537	20.989	127.791		121	31217	3.07577	-3.07016	3.06	-1.93	...	...		85	29573.1	3.5417	0.13189
91	29858.6	3.39162		91	29858.6	0.986842	5.92105	4.27632	9.86842	3.61842	2.63158	13.0992	180.843		125	31372.8	3.83612	-2.30945	3.82	-1.17	...	...		91	29858.6	3.8386	0.14765
95	30048.9	2.11531		95	30048.9	1.90476	6.98413	6.34921	4.12698	6.66667	0.31746	28.2061	206.427		131	31606.6	4.18977	-1.93016	4.17	-0.79	...	...		95	30048.9	4.3357	-0.024115
101	30334.4	11.9442		101	30334.4	3.7037	2.77778	2.77778	8.33333	4.62963	9.25926	2.03466	10.4016		181	37935.9	4.15912	-2.38245	4.14	-1.24	...	...		101	30334.4	4.3336	0.24965
105	30524.7	14.1157		105	30524.7	1.26984	0.952381	19.6825	6.66667	1.90476	4.7619	29.2872	101.963		185	38217.8	4.25877	-2.03216	4.24	-0.89	...	...		105	30524.7	3.8977	0.45289
111	30810.1	12.6711		111	30810.1	5.84416	1.94805	1.2987	2.5974	5.19481	4.54545	3.83371	81.3294		191	38642.3	3.61312	-2.81145	3.59	-1.67	...	...		111	30810.1	3.7186	0.32665
115	30983.2	4.02825		115	30983.2	0	0.662252	3.31126	13.245	18.543	13.245	3.94978	16.8155		201	39349.8	4.62077	-2.30016	4.6	-1.16	...	...		115	30983.2	3.6977	0.18789
121	31217	1.15484		121	31217	4.19162	2.39521	6.58683	22.1557	9.88024	12.5749	20.8371	53.9123		205	39632.8	4.56112	-2.28145	4.54	-1.14	...	...		121	31217	3.9326	0.28465
125	31372.8	3.39989		125	31372.8	0.996678	20.598	5.31561	11.2957	17.2757	0	68.6823	2067.31		211	40052.8	4.55777	-2.25616	4.54	-1.12	...	...		125	31372.8	4.0197	0.35089
131	31606.6	1.51762		131	31606.6	4.8048	4.5045	3.6036	3.6036	10.5105	2.7027	122.267	231.315		215	40318	4.57712	-2.41545	4.56	-1.28	...	...		131	31606.6	4.0386	0.28365
135	32117.6	8.85333		135	32117.6	0	0	0	0	0	0	0.4	3.17778		221	40715.7	4.59577	-2.31616	4.58	-1.18	...	...		145	33395.1	4.3667	0.28389
141	32884.1	11.9196		141	32884.1	0	0	0	0	0	0	0	0.249299		225	40980.9	4.40312	-2.69045	4.38	-1.55	...	...		155	34672.5	4.2146	0.16865
145	33395.1	4.34573		145	33395.1	0	0	0	0	0	0	0.0875274	0.743982		231	41378.6	4.62377	-2.40916	4.6	-1.27	...	...		171	36716.5	3.9867	-0.032115
151	34161.5	0.108128		151	34161.5	0	0	0	0	0	0	0.108128	0.684808		235	41643.8	4.64312	-2.36945	4.62	-1.23	...	...		181	37935.9	2.5456	-0.11335
155	34672.5	0.302452		155	34672.5	0	0	0	0	0	0	0.0817439	0.926431		241	42041.5	4.73177	-2.67116	4.71	-1.53	...	...		185	38217.8	3.6797	0.017885
161	35439	0.509165		161	35439	0	0	0	0	0	0	0	0		245	42362.2	4.52012	-2.55345	4.5	-1.41	...	...		191	38642.3	4.1666	0.19965
165	35950	6.24414		165	35950	0	0	0	0	0	0	0.295931	2.09618		251	43093.2	4.36977	-2.62216	4.35	-1.48	...	...		195	38925.3	3.6167	0.009885
171	36716.5	2.54715		171	36716.5	0	0	0	0	0	0	0.293902	1.02866		255	43548.6	4.16312	-2.52845	4.14	-1.39	...	...		201	39349.8	4.5386	0.15465
175	37227.5	3.3554		175	37227.5	7.40741	0	18.5185	7.40741	25.9259	0	1.37475	3.89511		261	44231.7	4.32477	-2.44416	4.3	-1.3	4.46312	-1.12945		205	39632.8	4.5407	0.21488
181	37935.9	0.728051		181	37935.9	1.07817	0	39.0836	4.04313	4.58221	0.269542	35.7495	42.5359		265	44687.1	4.22812	-2.05345	4.21	-0.91	4.41177	-0.968164		211	40052.8	4.5146	-0.24335
185	38217.8	0.942103		185	38217.8	0	1.54799	21.6718	5.88235	26.6254	0.309598	49.7945	175.231		271	45370.2	3.99377	-2.72216	3.97	-1.58	4.23512	-1.25345		215	40318	4.7477	0.28089
191	38642.3	0.908575		191	38642.3	0	9.01163	1.74419	2.32558	44.186	0	146.508	470.187		275	45825.6	4.33312	-2.44845	4.31	-1.31	4.03277	-1.06016		221	40715.7	4.1226	0.092654
195	38925.3	0.466914		195	38925.3	0.332226	0.332226	69.4352	0.332226	9.30233	0.332226	9.30736	0		281	46860.3	4.35477	-2.67916	4.33	-1.54	3.97412	-1.11745		225	40980.9	4.6117	-0.020115
201	39349.8	0.0498753		201	39349.8	0	0	30.2671	10.9792	28.1899	0.296736	50.4239	80.0499		285	47512	...	...	...	...	4.16377	-1.15516		231	41378.6	4.4886	-0.090346
205	39632.8	0.596652		205	39632.8	0.662252	2.64901	23.1788	18.543	32.4503	0	391.361	456.803		291	48424.1	...	...	...	...	3.89812	-1.39445		235	41643.8	4.6277	0.092885
211	40052.8	0.154799		211	40052.8	0.284091	0.284091	21.875	15.3409	40.3409	0.568182	102.167	235.294		295	48813.5	...	...	...	...	4.10577	-1.20516		241	42041.5	4.7676	0.29165
215	40318	2.65443		215	40318	0	0.649351	25	17.2078	37.013	0	98.8226	195.399		301	49397.6	...	...	...	...	3.88612	-1.36345		245	42362.2	4.8557	0.079885
221	40715.7	0.284495		221	40715.7	0.307692	3.07692	11.3846	11.3846	45.8462	0.615385	69.9284	393.822		305	49787.1	...	...	...	...	3.99177	-1.35916		251	43093.2	4.6436	0.28165
225	40980.9	1.59078		225	40980.9	0	10.5263	16.1184	43.0921	17.7632	0	135.588	1180.82		311	50371.2	...	...	...	...	3.99512	-1.41545		255	43548.6	4.6107	0.20289
231	41378.6	1.17895		231	41378.6	0	15.4545	5.45455	33.6364	35.1515	0.30303	147.431	293.075		315	50760.7	...	...	...	...	4.18777	-1.36616		261	44231.7	4.2566	-0.079346
235	41643.8	1.93835		235	41643.8	0	4.55927	11.8541	42.8571	32.8267	0	95.4488	937.371		321	51344.8	...	...	...	...	4.43212	-1.27345		265	44687.1	4.3897	-0.15212
241	42041.5	0.66568		241	42041.5	0	1.47493	7.07965	31.5634	49.5575	0.884956	125.37	562.5		325	51734.3	...	...	...	...	4.60577	-1.04816		271	45370.2	3.9816	-0.14335
245	42362.2	1.21228		245	42362.2	0	17.0968	9.03226	36.129	27.4194	0	264.111	2146.96		331	52318.4	...	...	...	...	4.49812	-1.11545		275	45825.6	3.9137	-0.097115
251	43093.2	0.0565691		251	43093.2	0	18.7311	14.1994	15.1057	24.4713	1.81269	14.5275	312.601		335	52707.9	...	...	...	...	4.75277	-1.01816		281	46860.3	4.3006	0.053654
255	43548.6	3.85567		255	43548.6	0	2.5974	49.026	12.3377	9.74026	0	59.5361	145.803		341	53292	...	...	...	...	4.27812	-1.36145		285	47512	3.8977	-0.034115
261	44231.7	4.25163		261	44231.7	0.298507	13.7313	1.19403	21.791	40.2985	0.597015	100.46	419.832		345	53681.4	...	...	...	...	4.65577	-0.823164		291	48424.1	3.9736	-0.10035
265	44687.1	1.33951		265	44687.1	0.343643	9.62199	5.49828	34.0206	35.3952	0	132.839	616.262		351	54265.6	...	...	...	...	4.70812	-0.747454		295	48813.5	3.6987	-0.15011
271	45370.2	1.81582		271	45370.2	0	25.7962	0	33.758	18.7898	0	305.447	199.027		355	54670.2	...	...	...	...	5.05777	-0.349164		301	49397.6	3.6516	-0.55435
275	45825.6	1.54549		275	45825.6	0.657895	31.5789	2.63158	25	22.0395	0	167.609	2028.26											305	49787.1	3.7297	-0.060115
281	46860.3	0.555556		281	46860.3	0	45.3757	0.867052	13.2948	18.7861	0.289017	49.6413	748.78											311	50371.2	3.8096	-0.14335
285	47512	2.51896		285	47512	0	43.5644	0.660066	26.4026	13.2013	0	344.753	3584.07											315	50760.7	3.7167	-0.074115
291	48424.1	0.117325		291	48424.1	1.63934	30.4918	0.983607	16.3934	17.0492	0.655738	82.5787	319.794											321	51344.8	3.9056	-0.33235
295	48813.5	0.0540541		295	48813.5	0	47.0588	0.653595	8.16993	8.49673	0	56.4952	446.423											325	51734.3	4.3277	-0.21312
301	49397.6	0.394607		301	49397.6	0	55.418	0.619195	6.50155	10.5263	0.309598	29.873	226.406											331	52318.4	4.3206	0.091654
305	49787.1	0.0190921		305	49787.1	0	77	0.666667	1.33333	1	0	109.098	1439.54											335	52707.9	4.4377	-0.021115
311	50371.2	0.363997		311	50371.2	0	75.6173	0	4.32099	5.55556	0	96.4924	226.34											341	53292	4.2396	0.037654
315	50760.7	0.364296		315	50760.7	0.328947	69.7368	2.63158	7.56579	6.25	0	66.3812	985.018											345	53681.4	3.8687	-0.10012
321	51344.8	0.227704		321	51344.8	0	53.5604	0.309598	26.935	3.71517	0	61.2903	264.706											351	54265.6	4.1636	-0.005346
325	51734.3	0.360346		325	51734.3	0	55	0.333333	27.6667	3.66667	0.666667	86.483	1248.24											355	54670.2	4.6887	0.24689
331	52318.4	0.217137		331	52318.4	0	40.7643	0	35.9873	4.4586	0	59.0028	362.285											361	55277	4.6456	0.24165
335	52707.9	0.283703		335	52707.9	0	59.1503	0	22.549	5.55556	0	101.387	2092.36											365	55681.6	4.5127	0.29489
341	53292	0.0370096		341	53292	0.625	48.125	2.1875	19.0625	10	0.625	33.3087	136.982											375	56693	3.9656	-0.10335
345	53681.4	2.14772		345	53681.4	0.623053	48.2866	0	17.134	12.7726	0.623053	155.471	1977.9											385	57704.4	3.9287	-0.021115
351	54265.6	7.11078		351	54265.6	12.4601	2.8754	0.638978	5.7508	42.1725	4.15335	43.9278	500											391	58311.2	4.2496	-0.31635
355	54670.2	5.0768		355	54670.2	3.63036	29.3729	0	26.0726	15.8416	0	528.868	4339.86											421	61243.8	4.5097	-0.022115
361	55277	8.97245		361	55277	18.9759	1.80723	0.301205	11.4458	12.0482	0	50.5652	534.438
365	55681.6	19.4087		365	55681.6	12.5	5.86735	1.53061	8.16327	25.2551	0	7.02383	35.8359
371	56288.4	0.290856		371	56288.4	6.32911	29.1139	2.53165	13.9241	26.5823	0	1.4361	2.81767
375	56693	0.350354		375	56693	7.8125	32.8125	0	12.5	21.875	0	1.19269	35.7808
381	57299.8	0.403924		381	57299.8	8.4507	15.493	1.40845	19.7183	26.7606	0	1.36565	9.73745
385	57704.4	0.739316		385	57704.4	9.09091	27.2727	2.27273	11.3636	27.2727	0	0.940171	25.641
391	58311.2	1.20756		391	58311.2	1.81818	29.0909	1.81818	12.7273	12.7273	1.81818	0.962548	5.09275
395	58715.8	4.60873		395	58715.8	10.4167	4.16667	0	25	18.75	0	1.06407	11.9707
401	59306.7	3.03232		401	59306.7	0	0	0	0	0	0	0.0333222	0.0999667
405	59690.1	7.49476		405	59690.1	0	0	0	0	0	0	0	0.230415
411	60272.7	5.35156		411	60272.7	0	0	0	0	0	0	0	0.292969
415	60661.2	6.45738		415	60661.2	0	0	0	0	0	0	0.0353732	1.46799
421	61243.8	0.451807		421	61243.8	0	0	0	0	0	0	0.0150602	0.496988
425	61632.2	0.804104		425	61632.2	0	0	0	0	0	0	0.119303	0.0954426
431	62214.9	0.393479		431	62214.9	0	0	0	0	0	0	0.140528	0
435	62603.3	2.02045		435	62603.3	0	0	0	0	0	0	0.121714	0.0486855
441	63185.9	0.324897		441	63185.9	0	0	0	0	0	0	0	0
445	63574.4	0.685885		445	63574.4	0	0	0	0	0	0	0.198807	0.139165
451	64157	0.113895		451	64157	0	0	0	0	0	0	0	0
455	64545.4	0.170202		455	64545.4	0	0	0	0	0	0	0	0
461	65128.1	1.39094		461	65128.1	0	0	0	0	0	0	0	0
465	65516.5	0.0671012		465	65516.5	0	0	0	0	0	0	0	0.0383436
471	66099.2	0.45972		471	66099.2	0	0	0	0	0	0	0	0
475	66487.6	0.0683371		475	66487.6	0	0	0	0	0	0	0	0
481	67070.2	0		481	67070.2	0	0	0	0	0	0	0	0
485	67458.7	0.0754976		485	67458.7	0	0	0	0	0	0	0	0.0514756
491	68041.3	0.119291		491	68041.3	0	0	0	0	0	0	0	0.0340832
497	68623.9	0.138619		497	68623.9	0	0	0	0	0	0	0	0

## Sheet: Fig S2
Depth (cm)	> 1 mm (%)	100 µm - 1 mm (%)		Depth (cm)	Ca (cps)	Fe (cps)	Ti (cps)	Si (cps)	K (cps)		Depth (cm)	MS spec χ	ARM specific	SIRM spec	Xarm/SIRM
1	0.348993	6.65772		1	11424	30053	2794	10747	6203		1	1.17005	0.785593	24.4514	0.000403628
5	0.874665	2.58378		2	11809	30366	2784	11067	6016		3	1.08333	0.861405	24.836	0.000435724
11	3.57552	4.76736		3	10385	31200	2644	8769	5497		5.5	1.09921	0.781393	23.3992	0.000419522
15	0.417142	6.24573		4	10023	30572	2615	8095	5287		8	1.16807	0.841777	26.3547	0.000401261
21	0.907119	12.325		5	11081	29255	2512	9363	5519		10	1.51479	0.760015	25.5938	0.000373057
25	0.341085	4.49612		6	10673	29402	2572	8847	5460		12.5	1.36288	0.806277	33.6126	0.000301348
31	0.378191	2.99401		7	11367	29754	2630	10338	6072		14.5	1.39581	0.771601	27.5754	0.000351527
35	0.139945	2.85062		8	11154	29887	2616	10281	5880		17	1.25306	0.68598	23.9668	0.000359574
41	0.0674006	6.76253		9	12239	27736	2611	11461	6323		19	1.44917	0.763681	28.1862	0.000340378
45	0.101734	15.3064		10	13083	27844	2798	11723	6338		21.5	1.25794	0.811121	26.6149	0.000382867
51	1.78075	12.8548		11	12969	27180	2724	9604	5665		23.5	1.17902	0.828	27.3258	0.000380666
55	0.239119	7.1655		12	13103	26633	2966	11025	5704		26	0.979339	0.620455	21.2231	0.000367272
61	0	3.65974		13	13601	26621	2600	10252	5549		28	0.899135	0.593429	20.3287	0.000366731
65	0.182196	7.71679		14	12944	27342	2781	10025	5458		30	0.916788	0.612499	20.064	0.000383508
71	0.452331	13.2046		15	12594	27326	2738	10377	5738		32.5	0.971684	0.684738	21.459	0.000400869
75	2.26768	16.5118		16	13016	28095	2870	12320	6529		34.5	0.88873	0.717856	20.4231	0.000441573
81	1.24858	18.0051		17	12887	29070	3077	11679	6473		37	1.03061	0.77295	21.7608	0.000446235
85	1.93995	18.2422		18	13091	28337	3010	11646	6128		39	1.09259	0.635556	19.1858	0.000416159
91	3.39162	25.0053		19	12555	29596	2869	10818	5840		41.5	1.03606	0.502734	16.499	0.000382797
95	2.11531	21.1267		20	14670	27914	3083	11154	5729		43.5	1.32274	0.423036	15.3954	0.000345201
101	11.9442	33.8922		21	17983	25795	2813	10521	5680		46	1.23587	0.431509	15.9884	0.000339056
105	14.1157	34.0785		22	21897	23508	2348	10811	5768		48	1.36716	0.485346	18.4483	0.000330509
111	12.6711	29.3752		23	22262	24908	2479	10658	5939		50.5	1.30291	0.471169	17.8076	0.000332398
115	4.02825	8.39132		24	16630	26559	2682	10403	6004		52.5	1.34547	0.633556	22.4501	0.000354531
121	1.15484	23.9925		25	15098	27261	2769	11084	5994		55	1.27869	0.65857	23.1283	0.000357721
125	3.39989	16.3149		26	12860	28962	2852	10853	6137		57	1.27851	0.553184	20.7797	0.00033444
131	1.51762	17.2487		27	16010	27461	2541	8789	5428		59.5	1.15965	0.481757	18.5497	0.00032627
135	8.85333	29.0756		28	14083	27764	2721	10759	5860		61.5	0.990345	0.568055	19.0139	0.000375324
141	11.9196	17.9028		29	15407	27638	2719	11215	6236		64	1.26528	0.531098	20.37	0.000327545
145	4.34573	14.1575		30	11954	29683	2781	10668	6227		66	1.14599	0.532336	19.4647	0.000343578
151	0.108128	8.14561		31	11839	29828	2682	9983	6386		68.5	1.04172	0.540305	17.6841	0.000383834
155	0.302452	11.1907		32	11632	29104	2601	10513	6125		70.5	1.192	0.472145	19.0299	0.000311691
161	0.509165	35.7773		33	11826	30491	2708	10271	6261		72.5	1.20141	0.489636	17.974	0.000342227
165	6.24414	24.4686		34	12045	30070	2716	10248	6169		74.5	1.33265	0.422834	17.3045	0.000306972
171	2.54715	19.6914		35	12309	30346	2747	10725	6408		77	1.35845	0.600894	22.8119	0.00033092
175	3.3554	13.3579		36	12334	29443	2780	10261	6250		79	0.137799	0.479084	20.124	0.000299078
181	0.728051	20.2355		37	11656	29061	2765	9173	6097		81	1.27695	0.448095	18.2879	0.000307818
185	0.942103	10.5481		38	12619	27633	2870	10960	6563		83.5	1.4182	0.405736	16.9782	0.000300219
191	0.908575	25.0142		39	13395	25523	2667	11643	6223		85.5	1.30018	0.379351	15.7361	0.000302853
195	0.466914	6.00495		40	14901	23292	2424	11800	6008		88	1.36498	0.375562	16.6693	0.000283041
201	0.0498753	2.31089		41	14881	23459	2399	11955	6257		90	1.18033	0.371566	15.5483	0.00030022
205	0.596652	7.04644		42	15456	23431	2478	12733	5937		92	1.1954	0.394034	16.2186	0.000305216
211	0.154799	2.06398		43	16672	22773	2315	12090	5777		94.5	1.21777	0.389619	16.3125	0.00030006
215	2.65443	3.65469		44	18204	19632	2144	10589	5208		97	1.201	0.434122	17.2535	0.000316098
221	0.284495	6.40114		45	17557	20322	2238	10854	5217		99.5	1.10475	0.40445	15.8147	0.000321284
225	1.59078	5.68853		46	15313	21994	2280	11247	5577		101	1.25747	0.385648	15.9201	0.00030432
231	1.17895	4.55448		47	17099	20719	2279	9361	5269		103	0.899076	0.364881	16.5337	0.000277248
235	1.93835	6.95558		48	16735	22136	2406	11571	5561		105.5	1.25889	0.332193	16.1929	0.000257722
241	0.66568	5.76923		49	15923	21916	2458	11277	5464		108	1.12006	0.2206	12.4878	0.000221925
245	1.21228	8.05999		50	16746	22251	2217	10663	5395		110.5	0.680632	0.113948	6.4411	0.000222245
251	0.0565691	5.91147		51	12728	25471	2711	9652	5164		112.5	0.681779	0.212069	8.89118	0.000299643
255	3.85567	3.37285		52	12890	26353	2579	11309	5691		115	1.40071	0.656508	24.0842	0.000342448
261	4.25163	7.9968		53	12744	28053	2837	11622	6059		117	1.42756	0.694283	25.1594	0.000346675
265	1.33951	11.3452		54	13010	27013	2876	11697	5892		119.5	1.47011	0.397524	17.849	0.000279794
271	1.81582	5.17185		55	12411	27157	2788	10034	5487		121.5	1.49055	0.612721	23.3893	0.000329103
275	1.54549	10.3704		56	12969	24931	2691	10230	5466		124	1.21227	0.375949	15.4653	0.000305392
281	0.555556	9.6206		57	13579	22535	2553	9561	5030		126	1.27108	0.776852	22.721	0.000429535
285	2.51896	9.26201		58	12548	25611	2600	10191	5329		128.5	1.25589	0.557556	20.1052	0.00034839
291	0.117325	6.64842		59	11443	25710	2510	9151	5371		131.5	1.38214	0.303381	13.6	0.000280244
295	0.0540541	6.9062		60	11282	26279	2373	9385	5375		133	1.35815	0.300194	13.3277	0.000282964
301	0.394607	3.04176		61	11258	26908	2419	8735	5472		135	1.48907	0.225095	13.7068	0.000206308
305	0.0190921	3.08019		62	11010	27011	2373	9200	5450		137.5	1.34966	0.216711	12.9408	0.000210382
311	0.363997	4.33488		63	12211	24402	2544	9212	5200		139.5	1.06548	0.287111	13.9299	0.000258934
315	0.364296	3.74389		64	12366	23106	2501	9392	5133		142	1.14588	0.285698	13.8509	0.000259129
321	0.227704	2.46679		65	11075	27258	2583	8274	5221		144	1.01453	0.269553	13.6085	0.00024884
325	0.360346	3.58264		66	11701	28138	2647	10403	5988		146.5	0.983269	0.284896	14.1553	0.000252844
331	0.217137	2.50543		67	11566	25563	2419	8601	5456		148.5	0.980315	0.351307	15.5825	0.000283228
335	0.283703	4.5496		68	11538	27420	2744	10033	6188		151	0.932927	0.43554	18.0141	0.00030374
341	0.0370096	1.66543		69	11570	26917	2734	9748	5989		153	0.932053	0.47716	18.2917	0.000327714
345	2.14772	8.771		70	11221	27089	2460	9111	5956		155.5	0.97619	0.506508	18.4614	0.000344674
351	7.11078	26.1477		71	10816	25636	2503	8478	5301		157.5	0.861868	0.320498	12.4669	0.000322964
355	5.0768	34.4657		72	10600	26020	2423	8212	5217		160	0.818029	0.250461	10.4326	0.000301602
361	8.97245	29.0767		73	10544	25043	2316	6976	4939		162.5	0.766063	0.220507	9.58889	0.000288896
365	19.4087	27.6886		74	12620	24338	2453	9720	5786		165	1.12749	0.361896	14.4072	0.000315567
371	0.290856	5.1627		75	12220	22676	2461	7997	5245		167	1.31602	0.350073	14.4867	0.000303583
375	0.350354	5.96347		76	10329	21180	2062	5456	4182		169	1.21176	0.492776	18.4998	0.000334634
381	0.403924	5.00096		77	12627	23072	2561	9995	5145		171.5	1.17902	0.453458	18.3937	0.00030971
385	0.739316	6.26496		78	13924	23619	2798	11931	5753		173.5	1.02609	0.618719	19.9141	0.000390319
391	1.20756	5.09275		79	15017	23142	2339	11744	5660		176	1.1411	0.546383	18.3212	0.000374654
395	4.60873	10.2971		80	15070	21408	2431	11870	5472		178	1.11231	0.522796	17.4568	0.000376232
401	3.03232	13.2622		81	13921	20920	2272	9826	4703		180.5	1.26704	0.510486	20.4309	0.000313894
405	7.49476	13.4562		82	12724	23907	2576	10162	5343		182.5	1.35262	0.498783	20.1396	0.000311134
411	5.35156	13.1445		83	13012	23892	2594	10541	5866		185	1.17197	0.559066	20.1018	0.000349394
415	6.45738	4.87266		84	12823	24306	2424	10166	5266		187	1.21659	0.542675	19.7869	0.000344548
421	0.451807	5.04518		85	13124	23923	2632	10606	5688		189	1.04224	0.51862	17.9049	0.000363886
425	0.804104	4.66953		86	12381	23704	2575	10688	5562		191.5	1.30769	0.625625	23.2512	0.00033803
431	0.393479	3.62563		87	13205	22304	2327	10579	5617		193.5	1.23364	0.648011	21.8955	0.000371803
435	2.02045	10.0341		88	13656	21314	2328	11328	5481		196	1.2497	0.72852	23.5872	0.000388018
441	0.324897	1.59029		89	13851	21079	2241	10830	5263		198	1.3566	0.639991	23.9576	0.000335597
445	0.685885	4.94433		90	14324	21816	2622	11958	5493		200.5	1.2242	0.63205	22.9981	0.000345261
451	0.113895	2.22096		91	13632	21836	2565	11292	5580		202.5	1.26523	0.797025	26.4929	0.000377945
455	0.170202	0.869338		92	12989	22326	2270	10566	5321		205	1.25613	0.853909	27.418	0.000391257
461	1.39094	3.03477		93	13265	22471	2417	10822	5482		207	1.1694	0.886131	26.438	0.000421072
465	0.0671012	0.810966		94	13340	21963	2421	10583	5536		209	1.33287	0.98074	30.6065	0.000402556
471	0.45972	1.83888		95	13626	22075	2475	9828	5711		211.5	1.43691	1.01633	33.9335	0.000376264
475	0.0683371	0.626424		96	12748	22411	2411	8267	5137		213.5	1.49651	1.07878	35.9301	0.000377192
481	0	1.28161		97	11277	23384	2275	6834	4791		216	1.46196	1.12787	36.7809	0.000385234
485	0.0754976	0.483871		98	11881	24016	2363	7198	4925		218	1.51149	1.20564	38.488	0.000393531
491	0.119291	1.53374		99	12542	22373	2371	8386	5244		220.5	1.52699	1.16086	37.0616	0.000393498
497	0.138619	1.12597		101	11665	20714	2176	6436	4425		222.5	1.54092	1.11385	36.966	0.000378541
				102	12390	22637	2487	9105	5222		225	1.29462	0.946109	30.4961	0.000389748
				103	13062	22856	2490	9244	5198		227	1.02435	0.895219	25.2385	0.000445607
				104	11035	20574	2044	6184	3905		229.5	0.882801	0.901096	22.8663	0.000495065
				105	13556	20442	2119	8219	4436		232	0.948949	0.966216	24.8762	0.000487952
				106	15413	20717	2395	9635	4921		234	1.30612	1.01684	34.916	0.000365861
				107	13857	19608	2144	6895	4268		236	1.1875	0.845487	25.7883	0.000411881
				108	15499	16849	1738	7026	4327		238.5	1.15621	0.766268	23.3835	0.000411678
				109	23297	14320	1349	5404	4422		240.5	1.10256	0.614842	21.0071	0.000367692
				110	32139	13480	1365	6150	5014		243	1.02582	0.61727	19.2351	0.000403152
				111	46082	11558	1049	5890	5248		245	1.00803	0.678819	19.6048	0.00043499
				112	44629	10672	1075	5432	4776		247.5	0.952258	0.631045	18.7769	0.000422205
				113	39983	14078	1170	5880	5254		249.5	1.05527	0.769222	21.9733	0.000439788
				114	16682	27092	2212	8285	6020		252	1.21018	0.843439	25.0931	0.000422265
				115	11242	29878	2743	9038	6111		254	1.53981	1.09421	34.5215	0.000398197
				116	10985	28881	2507	6679	5313		256.5	1.70647	1.05649	40.7614	0.000325615
				117	10970	28067	2646	7972	5846		259	1.34053	0.85691	27.2641	0.000394849
				118	10021	28926	2893	7243	5687		261	0.944737	0.651967	19.2152	0.000426252
				119	11158	27965	2925	9209	6156		263	1.16479	0.553439	18.7487	0.00037084
				120	10747	27267	2809	7848	5998		265.5	1.28376	0.60413	21.6536	0.000350499
				121	10843	26464	3030	7397	5834		267.5	1.28339	0.704038	24.4171	0.000362234
				122	10762	26455	2874	6835	5443		270	1.21311	0.680016	23.8395	0.000358351
				123	10477	26816	2803	6195	5426		272	1.06136	0.6435	21.217	0.000381023
				124	13879	20346	2330	7884	5198		274.5	0.838501	0.543733	16.8773	0.000404733
				125	15862	20372	2376	8178	5538		276.5	0.906015	0.538669	17.2132	0.00039314
				126	11226	26629	2868	7723	5988		279	1.1071	0.602458	20.1893	0.00037488
				127	9921	27357	2861	7565	5823		281	1.15808	0.654049	21.7087	0.000378498
				128	10762	28309	2836	9404	6525		283	1.23741	0.753065	24.8295	0.000381023
				129	11228	26098	2829	10370	6531		285.5	1.36205	0.792576	26.6449	0.000373691
				130	11471	25014	2702	11375	6660		288	1.43758	0.902722	31.9067	0.000355434
				131	11690	23857	2687	10738	6444		290	1.39976	0.706858	27.8056	0.000319364
				132	11856	23204	2596	9937	6199		292	1.56599	1.12065	37.0551	0.000379936
				133	10854	21041	2216	7628	5005		294.5	1.63889	1.12698	39.6927	0.00035669
				134	12495	21766	2457	9739	5856		296.5	1.54961	1.03498	35.2514	0.000368843
				135	10798	21003	2187	7987	5137		299	1.42173	0.957342	32.2632	0.000372774
				136	12001	20598	2217	9075	5233		301.5	1.47594	1.02547	33.6926	0.000382363
				137	10528	22538	2127	6917	4636		304	1.22452	0.807074	26.9489	0.000376234
				138	11864	23520	2368	8062	5536		306	0.723464	0.623728	16.7418	0.000468037
				139	9699	24265	2016	5962	4496		308	0.743869	0.682075	17.5376	0.000488596
				140	10298	24646	2446	7687	5334		310.5	0.730978	0.638254	16.731	0.000479246
				141	8039	22721	1963	4982	4215		313	0.760163	0.687098	18.0668	0.000477775
				142	10178	22876	2447	6924	5404		315	0.649441	0.524866	14.0761	0.000468438
				143	10317	24085	2436	7943	5419		317.5	0.660767	0.523912	14.0925	0.000467044
				144	9814	24949	2165	6434	4979		319.5	0.731742	0.551313	15.6049	0.000443839
				145	10508	25891	2265	8431	5936		322	0.767568	0.596542	16.7867	0.000446441
				146	11224	25762	2595	9114	5927		324	0.768293	0.663119	17.6158	0.000472907
				147	10937	26090	2462	8850	6069		326	0.977058	0.724263	21.0679	0.000431879
				148	11468	26546	2544	10022	6405		329	0.804196	0.7416	19.584	0.000475724
				149	11884	26521	2824	9545	6532		331	0.795745	0.737515	19.3506	0.000478809
				150	11243	28609	2681	8960	6505		333	0.915144	0.700625	19.8695	0.000442981
				151	10670	27780	2493	8355	6391		335.5	0.7717	0.439202	13.6933	0.000402942
				152	10242	28008	2533	7080	5827		338	0.614011	0.32175	9.90884	0.000407927
				153	9965	27582	2289	6502	5468		340	0.573574	0.318851	10.1646	0.000394081
				154	10735	26541	2430	7193	5889		342.5	1.0087	0.594738	19.6999	0.00037927
				155	10685	27392	2500	6721	5683		345	1.02357	0.622742	20.2982	0.000385423
				156	10330	27271	2276	6705	5447		347.5	0.998884	0.538644	16.7224	0.00040466
				157	9597	22506	2253	5857	4830		350	1.16702	0.41086	14.8032	0.000348678
				158	11383	24385	2286	6733	5592		352	0.899092	0.310386	12.9544	0.000301004
				159	12177	23834	2249	8004	5339		354.5	0.936864	0.297504	12.431	0.00030066
				160	11272	20716	1993	7505	5622		357	0.87138	0.168823	8.13748	0.000260632
				161	11848	20662	2088	8629	5404		359	1.16976	0.213704	10.1611	0.000264216
				162	11972	21276	2535	9467	5782		361.5	1.12271	0.223826	10.2189	0.000275165
				163	12978	21833	2281	9225	5721		364	1.34514	0.26418	12.0038	0.000276482
				164	12198	23115	2546	10711	5735		366	1.09866	0.189391	10.5704	0.00022509
				165	10531	24054	2657	8374	5677		368.5	0.989648	0.139891	8.76519	0.000200501
				166	10246	23475	2483	7449	5365		371	1.05377	0.149063	9.36169	0.000200033
				167	10238	23380	2504	8167	5538		373.5	1.20697	0.171424	11.0331	0.000195191
				168	10160	23059	2447	6723	4811		376	0.975691	0.143632	8.07895	0.000223349
				169	11044	25239	2841	9153	5827		378	1.0742	0.166017	9.80823	0.000212642
				170	10902	23761	2486	8332	5462		380.5	1.05938	0.169234	9.43482	0.000225342
				171	9586	28469	2785	7835	5646		383	1.19398	0.258261	14.2603	0.000227519
				172	8792	28475	2357	7111	5030		385.5	1.17882	0.306359	15.2007	0.000253195
				173	10403	24642	2375	8065	5244		388	1.59539	0.395132	21.0605	0.0002357
				174	11052	25943	2503	7921	5220		390.5	0.970106	0.348743	15.9044	0.00027547
				175	11038	25246	2549	7453	5122		392.5	1.28556	0.450988	20.8626	0.000271571
				176	10739	25409	2384	7915	4854		395	1.53149	0.449468	20.9248	0.000269851
				177	11634	24275	2437	8219	5311		397	0.976359	0.346851	15.2873	0.000285035
				178	12858	23160	2509	9092	5080		399	0.851039	0.225894	11.9308	0.000237861
				179	11366	20025	2212	8246	4676		401.5	1.05984	0.280634	13.1937	0.000267215
				180	12404	21868	2232	8362	5161		404	1.33957	0.428156	23.9134	0.00022493
				181	11559	24537	2327	8499	5255		406.5	0.909513	0.22097	11.2784	0.000246134
				182	11067	25409	2554	7931	4975		408.5	0.862587	0.145642	9.85907	0.000185583
				183	11437	25668	2508	7745	5100		411	1.13147	0.178904	11.6967	0.000192151
				184	10627	24763	2331	6745	4674		413.5	0.97216	0.164816	11.8137	0.000175267
				185	8787	24371	2231	5147	4024		415.5	0.844367	0.150972	10.0434	0.000188844
				186	12457	21517	1979	6362	4405		418	0.871324	0.156143	10.6162	0.000184775
				187	12068	21205	2270	6258	4421		420.5	0.87021	0.157494	10.6699	0.000185436
				188	11681	23154	2242	6692	4881		423	0.903915	0.180149	12.157	0.000186163
				189	12247	26355	2447	7960	5272		425.5	0.877601	0.182732	11.5972	0.000197947
				190	9316	23135	1907	4571	3768		428	0.830073	0.171495	10.9521	0.000196717
				191	12646	24811	2821	8575	5437		430.5	0.789604	0.165653	10.6098	0.000196147
				192	11456	24769	2517	7074	4642		432.5	0.754693	0.153023	9.76767	0.000196812
				193	11340	24965	2629	7365	4849		435	0.837469	0.158081	10.1874	0.00019494
				194	9831	27912	2303	6778	4775		437.5	0.754342	0.146903	9.31877	0.000198043
				195	10852	27554	2515	8655	5465		440	0.773585	0.139223	9.07537	0.000192722
				196	10026	26186	2435	7151	4685		442.5	0.784119	0.142113	9.2581	0.000192841
				197	9436	25665	2269	6109	4540		445	0.875303	0.157369	10.0545	0.000196629
				198	10733	26700	2338	7654	5184		447	0.881797	0.161255	10.7083	0.000189183
				199	9214	26703	2355	6824	4906		449.5	0.884161	0.165819	10.8543	0.00019192
				200	9103	25368	2329	6529	4467		452	0.87822	0.159745	10.4542	0.000191965
				201	10761	27907	2695	6707	4962		454.5	0.832944	0.15035	9.97275	0.000189399
				203	10645	26830	2475	8033	5351		456.5	0.910903	0.165967	11.0066	0.000189432
				204	9708	28062	2561	7058	5078		459	1.1595	0.198	11.1433	0.000223222
				205	10708	27794	2609	8072	5160		461.5	0.972445	0.164015	10.9934	0.000187429
				206	9987	27230	2503	6706	4549		464	0.96568	0.176677	11.9303	0.000186044
				207	10292	27012	2674	7014	4742		466.5	0.992152	0.184682	12.5901	0.000184281
				208	10351	28867	2856	8171	5048		469	1.0265	0.194236	13.5165	0.000180532
				209	11157	29232	2888	9201	5471		471.5	1.03995	0.205685	13.6825	0.000188854
				210	11020	27871	2752	9000	5504		474	1.06264	0.221341	14.1702	0.000196233
				211	8739	28819	2569	6068	4567		476.5	1.06002	0.205512	13.9734	0.000184767
				212	9607	30225	2847	6419	4855		479	1.09324	0.228	14.7405	0.000194316
				213	9890	30369	2814	6330	4843		481.5	1.0763	0.241034	14.6435	0.000206785
				214	9699	28720	2869	6865	4698		484	1.08274	0.240362	15.1032	0.000199932
				215	10486	28794	3221	7558	5186		486.5	1.10508	0.248186	15.7695	0.000197718
				216	8939	27576	2821	5916	4424		489	1.11422	0.3075	16.569	0.00023315
				217	9287	27201	2628	6135	4433		491.5	1.12071	0.327462	18.4719	0.000222708
				218	10254	30065	2980	7457	4951		494	1.12424	0.337034	18.493	0.000228957
				219	9719	30036	3021	6329	4648		496	1.16742	0.334853	17.6176	0.000238778
				220	9547	29972	2896	5786	4819		498.5	1.1798	0.411383	19.3621	0.000266919
				221	9946	29691	3076	7748	5174		499.5	1.11554	0.427291	19.3084	0.000278012
				222	10489	30812	3128	6707	5172
				223	11004	30160	3183	8806	5862
				224	11206	29104	3319	9380	5620
				225	11598	29526	3208	9064	5748
				226	11706	29224	3176	9383	5668
				227	12099	28808	3254	9215	5739
				228	11921	28720	3093	9147	5695
				229	10949	29249	2931	7633	5376
				230	9979	28203	2636	7061	5091
				231	10510	30024	2863	7369	5436
				232	10129	29784	2537	7418	5432
				233	10418	29616	2763	8940	6018
				234	11663	29519	2998	9243	5917
				235	11245	29004	3043	8679	5528
				236	12354	28393	3097	11050	6372
				237	11675	28873	2748	10163	6048
				238	12612	27970	2962	11486	6282
				239	11400	29437	2792	10559	6106
				240	12689	27106	2748	11318	6164
				241	12008	28756	2678	11297	6450
				242	11968	28463	2673	11293	6252
				243	11302	28196	2460	10260	5954
				244	11672	28524	2729	11440	6206
				245	11762	28275	2346	9197	5637
				246	11702	27556	2654	9560	5752
				247	11554	29035	2809	9611	6050
				248	10601	29031	2765	9663	6105
				249	11196	27795	2681	9819	6330
				250	10435	27458	2583	9358	5846
				251	11176	29417	2897	10844	6616
				252	10678	27873	2571	7384	5473
				253	10013	29177	2681	7399	5476
				254	10165	28204	2806	7808	5392
				255	9792	29610	2846	6185	4758
				256	10658	28815	2729	7249	5049
				257	10465	29320	2975	7829	5070
				258	11161	27820	3012	8491	5432
				259	11160	29784	2997	8629	5252
				260	10632	29273	2587	9943	6318
				261	10579	29501	2791	8719	6058
				262	9970	28935	2649	8335	5772
				263	9669	29245	2798	8386	5904
				264	12884	25913	2569	7746	5769
				265	13032	24197	2402	8224	5259
				266	13268	24708	2447	9224	5654
				267	14465	25774	2574	10212	5684
				268	11877	28054	2709	8004	5255
				269	11073	30811	2884	8615	5478
				270	11255	29294	2791	9114	5353
				271	11236	27830	2755	9101	5545
				272	12056	28140	2819	10542	6044
				273	11501	28365	2832	9614	6019
				274	13036	27798	2658	9974	6170
				275	13621	27647	2588	9757	5852
				276	15040	26993	2541	9672	6152
				277	15695	27611	2572	9994	6186
				278	15395	27687	2671	11095	6499
				279	13968	27757	2499	8022	5895
				280	13221	26538	2595	7479	5421
				281	13721	27445	2553	8274	5874
				282	12584	27319	2567	8821	5566
				283	11922	26436	2492	8414	5462
				284	12310	26661	2455	8209	5424
				285	12962	26932	2791	9132	5853
				286	12928	27702	2734	8940	5942
				287	13448	25751	3021	11119	6474
				288	12637	26924	2837	9953	6034
				289	12996	26598	2769	9908	5840
				290	12153	27581	2920	9383	5836
				291	10664	29304	3030	8033	5631
				292	10929	28413	3117	8683	5755
				293	10721	29214	2962	7944	5276
				294	9607	28940	2802	6546	4794
				295	11307	28669	3101	8756	5396
				296	11206	27940	2869	8998	5515
				297	11797	26719	2912	8509	5150
				298	11328	26989	2741	7736	4726
				299	11200	27979	2863	7473	5034
				300	11146	29303	3233	8475	5370
				301	11942	27880	3167	9260	5561
				303	10929	28938	2980	8853	5436
				304	11012	28756	3211	8386	5231
				305	11221	28210	3122	8542	5447
				306	11194	29032	3072	7623	5246
				307	10971	29381	2732	9902	6601
				308	10634	29917	2727	9927	6686
				309	10319	30231	2553	9677	6646
				310	11469	30392	2784	11663	7193
				311	11356	30732	2835	11408	7257
				312	11416	29976	2852	11558	7266
				313	11457	31132	2723	12398	7456
				314	10959	30932	2666	11896	6917
				315	11534	31854	2737	12288	7343
				316	10905	31258	2686	12408	7515
				317	10669	30890	2583	12011	7400
				318	10221	31666	2629	11846	7195
				319	10778	31087	2497	11616	7498
				320	11022	30818	2617	12590	7468
				321	11239	30924	2599	12828	7453
				322	11193	31299	2639	12810	7453
				323	11420	30138	2656	12894	7459
				324	11184	30370	2580	13160	7494
				325	10951	29606	2701	13466	7620
				326	11788	28022	2764	13184	7256
				327	11539	28659	2670	13208	7365
				328	11791	27502	2553	13966	7219
				329	11785	27912	2712	14399	7423
				330	11404	29153	2764	12324	7298
				331	11167	30705	2668	12141	7388
				332	11530	31118	2674	13864	7735
				333	11131	31119	2710	13474	7900
				334	10929	31948	2860	12825	7971
				335	11842	30068	2827	12687	7539
				336	11593	30624	2883	12365	7560
				337	13740	28847	2838	12748	7307
				338	11357	28854	2647	12642	7142
				339	11370	30037	2657	11829	7147
				340	10944	29983	2592	11889	7356
				341	10916	28666	2234	12294	7024
				342	10909	29399	2531	12704	6973
				343	10181	30837	2398	11379	6903
				344	11637	28323	2774	11632	6914
				345	11750	28012	2709	11506	6924
				346	11444	28558	2647	11229	6966
				347	11820	27996	2705	11077	6919
				348	11664	28567	2610	10773	6879
				349	12580	27023	2540	10907	6811
				350	13761	25668	2576	11161	6963
				351	18233	22708	2335	10127	5881
				352	19123	22668	2279	9451	5308
				353	23100	18073	1804	7029	4453
				354	21373	19418	1937	8133	4771
				355	24911	17920	1864	7787	4728
				356	31310	13675	1503	5646	3267
				357	32034	12371	1445	4705	3050
				358	31572	14454	1657	6872	4042
				359	32767	11539	1217	5408	3356
				360	44665	8214	950	7078	3429
				361	35971	10866	1160	8272	3937
				362	25559	16589	1761	9218	5064
				363	22949	18740	1614	9400	5140
				364	25074	17484	1751	9415	4985
				365	21809	21680	2171	10804	5918
				366	14749	24717	2430	9209	6142
				367	16176	21069	2142	10641	5571
				368	9174	15174	1536	7529	5526
				369	10861	22650	2215	10739	5626
				370	11521	25986	2440	11944	6730
				371	10683	25598	2527	10212	6496
				372	10943	25728	2464	10822	7020
				373	11118	25236	2688	11847	6609
				374	10691	25796	2570	10434	6786
				375	11043	25457	2619	11986	6880
				376	10898	26585	2870	12801	7283
				377	10681	26440	2859	11872	7011
				378	10719	26382	2853	11656	7160
				379	10243	26705	2911	11157	6891
				380	10136	26556	2756	10117	7042
				381	10711	26008	2805	11372	6966
				382	12600	25794	2922	12679	7211
				383	13132	24932	2829	12740	6784
				384	12255	24801	2809	13508	7056
				385	11418	25535	2716	12232	7037
				386	11541	26622	2739	12049	7157
				387	10218	24721	2669	10549	6464
				388	11620	25665	2689	11926	7085
				389	10822	25769	2735	10486	6361
				390	11167	26105	2671	11245	6663
				391	11051	26221	2535	10173	6453
				392	11262	24944	2542	9772	6501
				393	11536	26107	2621	10287	6572
				394	10978	26217	2887	8675	6299
				395	11316	25542	2732	9933	6475
				396	11378	27313	2668	10686	6727
				397	10667	26413	2556	9486	6027
				398	10383	28354	2842	11706	7292
				399	9476	27524	2578	10451	6793
				400	10093	26808	2568	10641	6536
				401	9718	28501	2592	10039	6786
				403	10963	25928	2739	12794	7086
				404	9880	26792	2638	10937	7178
				405	11366	27249	2663	10471	6774
				406	10998	27344	2768	9947	6757
				407	10765	26694	2806	10213	6651
				408	10580	26400	2912	11427	7112
				409	10167	25895	2424	10763	6831
				410	9521	26122	2401	9403	6493
				411	10401	26822	2763	11324	6907
				412	10369	26969	2873	10485	6792
				413	10692	26465	2537	11425	6728
				414	10468	24943	2459	11226	6821
				415	11429	26853	2801	13116	7406
				416	10190	24041	2546	12881	6756
				417	10577	26672	2743	11722	7201
				418	10274	27077	2666	11451	6920
				419	10959	27391	2764	12511	7260
				420	9904	27152	2634	11345	6733
				421	10390	27655	2727	12029	7125
				422	11205	26388	2665	12558	7109
				423	10167	26978	2556	11030	6612
				424	9948	27937	2742	11795	6724
				425	10930	26615	2825	12605	7296
				426	10653	27141	2794	10526	6670
				427	11475	26740	2764	14083	7445
				428	11476	27779	2639	13723	7415
				429	11290	26205	2344	13940	7074
				430	11036	27070	2738	14361	7476
				431	10625	28966	2687	13236	6974
				432	11228	26744	2801	14099	7732
				433	10812	27295	2761	12797	7355
				434	11215	28019	2972	12906	7392
				435	10993	27000	2702	11451	6822
				436	10529	26213	2783	12576	6906
				437	11095	27198	2708	12448	7185
				438	10665	26464	2707	11779	6861
				439	10941	26880	2745	12495	7191
				440	10463	25633	2692	10407	6774
				441	11172	25778	2529	12179	6998
				442	10996	26180	2655	11328	6936
				443	10807	26041	2808	11506	6695
				444	11474	26000	2764	13271	7382
				445	9647	27007	2691	10066	6598
				446	9955	26391	2733	10794	6529
				447	11123	26093	2697	11994	7031
				448	11140	25114	2715	12407	7189
				449	10460	25878	2575	11131	6485
				450	10946	25455	2739	11531	6821
				451	10711	25921	2537	10108	6574
				452	11208	26090	2806	11269	6727
				453	11580	25945	2787	13045	7042
				454	11515	24386	2832	12269	7319
				455	10807	25027	2820	10832	6800
				456	10788	25876	2869	10805	6798
				457	10338	25799	2719	9958	6680
				458	10747	26035	2698	11524	6889
				459	10950	25540	2815	12017	6792
				460	11112	26025	2804	10791	6684
				461	10361	25881	2538	11409	6468
				462	11168	26137	2746	12671	7282
				463	11474	26920	2904	12973	7325
				464	11484	26484	2844	11854	7255
				465	11537	26342	2916	12621	7329
				466	10823	25322	2627	11490	6666
				467	10907	26619	2817	11694	6960
				468	11444	26225	2950	12229	7115
				469	11003	26711	2918	12386	7155
				470	11219	26209	2931	11861	7167
				471	11420	25354	2892	11849	7361
				472	11283	26112	2794	11609	7094
				473	11743	26379	2740	12198	6880
				474	11842	25285	2662	12053	7133
				475	11244	25363	2707	12131	6990
				476	11101	26413	2808	11878	7065
				477	11557	26039	2730	12276	7385
				478	12039	26408	2718	12828	7340
				479	11846	26211	2857	13063	7160
				480	11968	25669	2738	12747	7182
				481	11720	26783	2673	12182	7241
				482	11253	26355	2705	11855	6860
				483	11008	27500	2763	11376	6983
				484	11747	26142	2897	12079	7019
				485	11313	26648	2650	11396	6807
				486	11923	26410	2761	11542	7193
				487	10741	26361	2486	9403	6172
				488	11360	26778	2628	9485	6528
				489	11294	27207	2883	10295	6810
				490	12058	27328	2911	11390	7009
				491	11385	26618	2714	10168	6669
				492	11976	26757	2707	10250	6598
				493	12420	26622	2581	11231	7205
				494	11847	26009	2586	10001	6584
				495	11396	26632	2543	9600	6481
				496	10349	25927	2478	8194	6177
				497	11052	26342	2523	9244	6090
				498	11415	25887	2610	9699	6210
				499	11650	26522	2683	9710	6644
				500	12983	26786	2546	10939	6848
				501	14859	26468	2711	11638	6935

## Sheet: Fig S3
Depth (cm)	Total benthic counts	Total counts planktonics
1	316	311
5	279	917
11	343	305
15	425	801
21	326	315
25	304	330
31	318	338
35	308	304
41	407	311
45	310	382
51	314	302
55	300	312
61	331	317
65	300	319
71	303	322
75	309	308
81	317	304
85	309	332
91	304	310
95	315	364
101	108	319
105	315	329
111	154	363
115	151	300
121	334	305
125	301	302
131	333	315
135	18	143
141	0	16
145	2	17
151	6	38
155	3	34
161	0	0
165	12	85
171	12	42
175	54	153
181	371	309
185	323	341
191	344	368
195	301	0
201	337	321
205	302	329
211	352	304
215	308	315
221	325	323
225	304	353
231	330	328
235	329	359
241	339	338
245	310	336
251	331	307
255	308	330
261	335	350
265	291	300
271	314	341
275	304	327
281	346	307
285	303	315
291	305	318
295	306	312
301	323	306
305	300	377
311	324	304
315	304	347
321	323	310
325	300	433
331	314	482
335	306	421
341	320	329
345	321	363
351	313	334
355	303	336
361	332	319
365	392	...
371	79	155
375	64	240
381	71	315
385	44	300
391	55	291
395	48	540
401	1	3
405	0	11
411	0	15
415	2	83
421	1	33
425	5	4
431	5	0
435	5	2
441	0	0
445	10	7
451	0	0
455	0	0
461	0	0
465	0	2
471	0	0
475	0	0
481	0	0
485	0	3
491	0	2
497	0	0

## Sheet: Fig S4
Depth (cm)	Elphidium tumidum	Elphidium hallandense & E.lphidiumalbiumbilicatum	Buccella frigida & Buccella hannai arctica	Cassidulina neoteretis	Cibicides lobatulus, discorbis spp. & Astrononion gallowayi	Cibicides wuellerstorfi	Alabaminella weddellensis	Bulimina spp. & Bolivina spp.	Stainfortia concava	Cassidulina reniforme	Elphidium clavatum	Islandiella norcrossi	Stainfortia feylingi	Nonionellina labradorica	Melonis barleeanus	Miliolina
1	0	0.632911	1.26582	6.96203	4.74684	1.26582	0	0	0	11.0759	9.17722	12.0253	0	2.8481	47.1519	0
5	0	0.632911	6.09319	6.96203	4.74684	1.26582	0	0	0	11.0759	9.17722	12.0253	0	2.8481	47.1519	0
11	0	0.632911	0.874636	6.96203	4.74684	1.26582	0	0	0.58309	11.0759	9.17722	12.0253	0.291545	2.8481	47.1519	0
15	0	0.632911	0.705882	6.96203	4.74684	1.26582	0	0	0	11.0759	9.17722	12.0253	0	2.8481	47.1519	0
21	0	0.632911	2.45399	6.96203	4.74684	1.26582	0	0	1.22699	11.0759	9.17722	12.0253	0.306748	2.8481	47.1519	0
25	0	0.657895	0	58.8816	0.986842	0	0	0	0	17.7632	3.61842	4.27632	0	0	5.59211	1.31579
31	0	0	6.28931	5.34591	0.628931	0.314465	0	0	0.628931	4.40252	9.43396	35.2201	0	0.314465	31.4465	0
35	0	0	6.49351	17.2078	2.27273	0	0	0	0.649351	27.2727	7.46753	14.2857	0	0.649351	21.1039	0
41	0	1.9656	8.84521	12.0393	4.4226	0	0	0	0	42.5061	11.7936	2.9484	0	0	12.0393	0.4914
45	0	0.645161	10.9677	18.0645	2.58064	0	0	0	1.6129	17.7419	12.5806	11.6129	0.645161	0	20.9677	0
51	0	2.2293	7.64331	4.4586	6.6879	0	0	0	0.955414	11.1465	21.9745	5.41401	1.91083	6.05096	21.9745	0
55	0	1.33333	6.33333	0.666667	2	0	0	0	0.666667	3.66667	8.33333	29	0	7.66667	37.3333	0
61	0	0.302115	4.22961	11.7825	2.1148	0	0	0	1.20846	11.7825	8.76133	27.1903	0	5.43807	25.0755	0
65	0	2.33333	6.66667	1	4	0	0	0	1	2.66667	18.6667	27.3333	0	15.6667	18	0
71	0	0	13.8614	1.65017	1.9802	0	0	0	1.65017	4.9505	11.5512	12.5413	0	3.63036	44.2244	0.330033
75	0	0.970874	3.8835	0.970874	2.589	0	0	0	0.970874	4.53074	19.7411	30.7443	0.323625	8.73786	22.6537	0.323625
81	0	3.47003	4.73186	2.2082	3.47003	0	0	0.315457	3.15457	16.4038	20.5047	7.25552	0.946372	9.46372	17.9811	0.630915
85	0	0.647249	4.53074	3.55987	2.26537	0	0	0	1.94175	9.06149	3.55987	25.89	1.2945	29.4498	12.945	0
91	0	0.986842	3.94737	5.92105	2.30263	0	0	0	1.64474	9.86842	3.61842	4.27632	0	53.2895	7.89474	0
95	0	1.90476	3.49206	6.98413	1.5873	0	0	0	1.26984	4.12698	6.66667	6.34921	1.90476	46.3492	16.8254	0
101	0	3.7037	6.48148	1.85185	28.7037	0.925926	1.85185	0	2.77778	8.33333	4.62963	2.77778	4.62963	10.1852	7.40741	0
105	0	1.26984	5.07937	0.952381	6.3492	0	0	3.49206	1.5873	6.66667	1.90476	19.6825	0	31.4286	13.3333	0
111	0	5.84416	5.19481	0.649351	12.3377	1.2987	0.649351	2.5974	1.94805	2.5974	5.19481	1.2987	0	28.5714	19.4805	0
115	0	0	5.29801	0.662252	2.649	0	0	0	0.662252	13.245	18.543	3.31126	0	5.29801	36.4238	0
121	0.299401	3.89222	2.39521	2.09581	6.28743	0.299401	1.1976	0.598802	4.19162	22.1557	9.88024	6.58683	6.88623	9.88024	7.78443	0
125	0	0.996678	8.30565	20.2658	4.65116	0.332226	0	3.98671	0.332226	11.2957	17.2757	5.31561	0.332226	11.9601	12.6246	0
131	0.3003	4.5045	6.30631	4.5045	3.9039	0	0.900901	0	3.3033	3.6036	10.5105	3.6036	1.8018	30.6306	19.5195	0
135	0	0	0	0	0	0	0	0	0	0	0	0	0	0	0	0
141	0	0	0	0	0	0	0	0	0	0	0	0	0	0	0	0
145	0	0	0	0	0	0	0	0	0	0	0	0	0	0	0	0
151	0	0	0	0	0	0	0	0	0	0	0	0	0	0	0	0
155	0	0	0	0	0	0	0	0	0	0	0	0	0	0	0	0
161	0	0	0	0	0	0	0	0	0	0	0	0	0	0	0	0
165	0	0	0	0	0	0	0	0	0	0	0	0	0	0	0	0
171	0	0	0	0	0	0	0	0	0	0	0	0	0	0	0	0
175	0	5.55556	0	0	0	0	0	0	0	7.40741	25.9259	18.5185	0	9.25926	25.9259	0
181	0	1.07817	0.808625	0	0.539084	0	0.539084	0.269542	2.96496	4.04313	4.58221	39.0836	26.9542	11.0512	5.66038	0
185	0	0	1.23839	1.54799	2.16718	0	0	2.16718	4.64396	5.88235	26.6254	21.6718	1.54799	20.743	10.8359	0
191	0	0	0	8.13953	3.48837	0.872093	0.290698	1.16279	5.23256	2.32558	44.186	1.74419	3.19767	17.7326	6.97674	0
195	0	0.332226	1.66113	0.332226	0	0	0	0	3.32226	0.332226	9.30233	69.4352	0.332226	8.63787	4.98339	0
201	0	0	0	0	4.45104	0	0	0	6.52819	10.9792	28.1899	30.2671	5.34125	7.4184	4.1543	0
205	0	0	0.662252	2.64901	2.98013	0	0	0.331126	3.31126	18.543	32.4503	23.1788	2.31788	6.95364	2.98013	0
211	0	0.284091	0	0.284091	1.42045	0	0	0	0.284091	15.3409	40.3409	21.875	5.11364	6.25	6.25	0
215	0	0	0.324675	0.324675	2.92207	0	0	0	3.57143	17.2078	37.013	25	1.94805	3.8961	3.57143	0.324675
221	0	0.307692	1.23077	3.07692	1.53846	0	0	0	5.53846	11.3846	45.8462	11.3846	4.92308	5.84615	5.23077	0
225	0	0	0.657895	10.5263	2.30263	0	0	1.64474	1.31579	43.0921	17.7632	16.1184	0	1.64474	2.96053	0
231	0	0	0.30303	15.1515	2.42424	0	0	0	0.30303	33.6364	35.1515	5.45455	0.606061	0.606061	2.42424	0.30303
235	0	0	0.911854	4.55927	0.607903	0	0	0	0.303951	42.8571	32.8267	11.8541	0.303951	0.607903	1.82371	0
241	0	0	1.17994	1.47493	3.83481	0	0	0	0	31.5634	49.5575	7.07965	0.589971	0.884956	1.47493	0
245	0	0	2.58065	17.0968	1.29032	0	0	0	0	36.129	27.4194	9.03226	0	0	1.29032	0
251	0	0	3.62538	18.429	8.1571	0.302115	0	0.302115	0	15.1057	24.4713	14.1994	0.302115	1.20846	10.574	0
255	0	0	2.5974	2.5974	3.57143	0	0	1.2987	0.974026	12.3377	9.74026	49.026	0.649351	0	15.5844	0
261	0	0.298507	2.98507	13.7313	4.77611	0	0	0	0.597015	21.791	40.2985	1.19403	0	1.49254	6.86567	0
265	0	0.343643	3.43643	9.62199	1.37457	0	0	1.03093	1.71821	34.0206	35.3952	5.49828	0.343643	0.687285	5.84192	0
271	0	0	4.14013	25.7962	6.05096	0	0	0.318471	5.73248	33.758	18.7898	0	0	0	1.27389	0
275	0	0.657895	1.64474	31.5789	3.28948	0	0.328947	4.60527	0.328947	25	22.0395	2.63158	0	1.31579	5.26316	0
281	0	0	0.578035	44.7977	4.33526	0	0	6.6474	0.578035	13.2948	18.7861	0.867052	0.289017	0.867052	1.7341	0.578035
285	0	0	0.990099	43.2343	5.28053	0	0.330033	2.64026	0	26.4026	13.2013	0.660066	1.32013	0	3.63036	0.330033
291	0	1.63934	0	30.4918	11.8033	0	0.983607	1.96721	8.19672	16.3934	17.0492	0.983607	0.983607	1.63934	2.95082	0
295	0	0	0	47.0588	13.0719	0	0.326797	6.53595	2.28758	8.16993	8.49673	0.653595	0	2.94118	8.16993	0
301	0	0	0.309598	54.7988	8.04954	0.619195	4.95356	7.12075	0.619195	6.50155	10.5263	0.619195	0.619195	1.54799	2.16718	0
305	0	0	3	76.3333	3.66667	0.333333	3.33333	5.66667	0.333333	1.33333	1	0.666667	0	1	0.666667	0.333333
311	0	0	0	74.0741	6.48148	1.54321	1.23457	2.77778	0	4.32099	5.55556	0	0	0	1.23457	0
315	0	0.328947	2.96053	69.0789	5.59211	0.657895	0	1.31579	0	7.56579	6.25	2.63158	0	1.31579	0.657895	0
321	0	0	0	52.322	6.81114	1.23839	0.619195	1.85759	0.309598	26.935	3.71517	0.309598	0	0	0	0
325	0	0	0.333333	54.6667	6	0	1	1.66667	0	27.6667	3.66667	0.333333	0	0	1.33333	0.333333
331	0	0	0	40.7643	12.7388	0	0	1.59236	0.636943	35.9873	4.4586	0	0	0	1.91083	0
335	0	0	0.980392	59.1503	7.84314	0	0.326797	0.326797	0	22.549	5.55556	0	0	0.326797	1.30719	0
341	0	0.625	0.9375	47.8125	8.125	0.3125	0	0.9375	0	19.0625	10	2.1875	0	0.9375	5	0
345	0	0.623053	1.24611	48.2866	4.67289	0	0.311526	1.24611	0.311526	17.134	12.7726	0	0	1.24611	0.934579	0
351	1.59744	10.8626	6.70927	2.8754	3.51438	0	0	0.319489	1.27796	5.7508	42.1725	0.638978	0	8.6262	6.38978	0
355	0	3.63036	10.5611	29.3729	5.94059	0	0	0.990099	0	26.0726	15.8416	0	0	2.9703	2.64026	0
361	3.91566	15.0602	19.5783	1.80723	6.0241	0	0	0	0.60241	11.4458	12.0482	0.301205	0	14.759	7.53012	0
365	1.27551	10.9694	9.69388	5.86735	2.04082	0	0.510204	0	1.27551	8.16327	25.2551	1.53061	0	18.6224	9.94898	0
371	0	6.32911	2.53165	29.1139	7.59494	0	0	0	0	13.9241	26.5823	2.53165	0	1.26582	7.59494	0
375	4.6875	3.125	4.6875	32.8125	7.8125	0	0	4.6875	0	12.5	21.875	0	0	3.125	1.5625	0
381	1.40845	7.04225	1.40845	15.493	2.8169	0	1.40845	1.40845	0	19.7183	26.7606	1.40845	0	12.6761	7.04225	0
385	6.81818	0	6.81818	27.2727	6.81818	0	0	0	0	11.3636	27.2727	2.27273	0	4.54545	2.27273	0
391	0	1.81818	5.45455	29.0909	7.27273	0	0	0	1.81818	12.7273	12.7273	1.81818	0	9.09091	12.7273	0
395	2.08333	6.25	8.33333	4.16667	8.33333	0	0	0	2.08333	25	18.75	0	0	8.33333	10.4167	0
401	0	0	0	0	0	0	0	0	0	0	0	0	0	0	0	0
405	0	0	0	0	0	0	0	0	0	0	0	0	0	0	0	0
411	0	0	0	0	0	0	0	0	0	0	0	0	0	0	0	0
415	0	0	0	0	0	0	0	0	0	0	0	0	0	0	0	0
421	0	0	0	0	0	0	0	0	0	0	0	0	0	0	0	0
425	0	0	0	0	0	0	0	0	0	0	0	0	0	0	0	0
431	0	0	0	0	0	0	0	0	0	0	0	0	0	0	0	0
435	0	0	0	0	0	0	0	0	0	0	0	0	0	0	0	0
441	0	0	0	0	0	0	0	0	0	0	0	0	0	0	0	0
445	0	0	0	0	0	0	0	0	0	0	0	0	0	0	0	0
451	0	0	0	0	0	0	0	0	0	0	0	0	0	0	0	0
455	0	0	0	0	0	0	0	0	0	0	0	0	0	0	0	0
461	0	0	0	0	0	0	0	0	0	0	0	0	0	0	0	0
465	0	0	0	0	0	0	0	0	0	0	0	0	0	0	0	0
471	0	0	0	0	0	0	0	0	0	0	0	0	0	0	0	0
475	0	0	0	0	0	0	0	0	0	0	0	0	0	0	0	0
481	0	0	0	0	0	0	0	0	0	0	0	0	0	0	0	0
485	0	0	0	0	0	0	0	0	0	0	0	0	0	0	0	0
491	0	0	0	0	0	0	0	0	0	0	0	0	0	0	0	0
497	0	0	0	0	0	0	0	0	0	0	0	0	0	0	0	0
